# Supplementary material for: Structure and computational analysis of a novel protein with metallopeptidase-like and circularly permuted winged-helix-turn-helix domains reveals a possible role in modified polysaccharide biosynthesis
Source: BMC Bioinformatics. 2014 Mar 19;15:75. doi: 10.1186/1471-2105-15-75 (PMC4000134; doi:10.1186/1471-2105-15-75)
Supplement: Additional file 1 — Conserved gene neighborhoods with representatives of other bacterial lineages. Description of data: Table describing genomic context in support of Table 2. [file 1471-2105-15-75-S1.txt]

Conserved gene neighborhoods with representatives of other bacterial lineages

---------------------------------------
ORGANISM  Chroococcidiopsis thermalis PCC 7203 (Cyanobacteria)   accession no is 428205073 gi is 428205297
.   254816..255589     +  257   428205291  .        Chro_0220            YP_007089644.1       Sugar phosphate nucleotidyltransferase 
.   255701..256930     +  409   428205292  .        Chro_0221            YP_007089645.1       nucleotidyl Sugar oxidoreductase             
.   256946..257977     +  343   428205293  .        Chro_0222            YP_007089646.1       nucleoside-diphosphate sugar dehydratase       
.   258063..259337     +  424   428205294  .        Chro_0223            YP_007089647.1       sugar C-methyltransferase                      
.   259354..259896     +  180   428205295  .        Chro_0224            YP_007089648.1       nucleoside-diphosphate sugar epimerase     
.   260016..260828     +  270   428205296  .        Chro_0225            YP_007089649.1       Sugar phosphate nucleotidyltransferase       
--> 261045..262403     +  452   428205297  .        Chro_0226            YP_007089650.1       Peptidase-like (peptidase_MH superfamily)              
.   262434..263438     +  334   428205298  .        Chro_0227            YP_007089651.1       nucleoside-diphosphate sugar epimerase     
.   263610..264386     +  258   428205299  .        Chro_0228            YP_007089652.1       aminosugar N-deacetylase             
.   264519..264881     +  120   428205300  .        Chro_0229            YP_007089653.1       Fragment of below gene
.   264923..265753     +  276   428205301  .        Chro_0230            YP_007089654.1       glycosyl transferase             
.   266788..267963     +  391   428205302  .        Chro_0231            YP_007089655.1       glycosyl transferase             
.   268435..269238     +  267   428205303  .        Chro_0232            YP_007089656.1       glycosyltransferase-associated transmembrane sugar transporter                       
.   269537..270862     +  441   428205304  .        Chro_0233            YP_007089657.1       polysaccharide biosynthesis TM protein protein      
.   270968..272089     +  373   428205305  .        Chro_0234            YP_007089658.1       Methyltransferase+Glycosyltransferase                   
.   272106..273086     +  326   428205306  .        Chro_0235            YP_007089659.1       glycosyl transferase            
.   273114..274070     +  318   428205307  .        Chro_0236            YP_007089660.1       glycosyl transferase            
.   274163..275599     +  478   428205308  .        Chro_0237            YP_007089661.1       Wzy_C-like polysaccharide lipid ligase                 
---------------------------------------

---------------------------------------
ORGANISM  Streptomyces ipomoeae 91-03 (Actinobacteria)    accession no is 429199430 gi is 496680670
.   cds                dir len   gi         gene     locus                pid                  product                                 
.   58043..59368       -  441   496680637  .        STRIP9103_07584      WP_009322835.1       sugar aminotransferase              
.   59376..59927       -  183   496680633  rfbC     STRIP9103_07585      WP_009322831.1       nucleoside-diphosphate sugar epimerase      
.   59924..61177       -  417   496680609  .        STRIP9103_07586      WP_009322807.1       polysaccharide pyruvyl transferase       
.   61174..62121       -  315   496680530  .        STRIP9103_07587      WP_009322728.1       glycosyltransferase, group 2 family protein
.   62118..63278       -  386   496680635  .        STRIP9103_07588      WP_009322833.1       putative membrane protein                
--> 63422..64729       -  435   496680670  .        STRIP9103_07589      WP_009322868.1       Peptidase-like (peptidase_MH superfamily)                  
.   64717..65742       -  341   496680638  .        STRIP9103_07590      WP_009322836.1       nucleoside-diphosphate sugar dehydratase 
.   65746..66393       -  215   496680680  .        STRIP9103_07591      WP_009322878.1       N-acetylglucosaminylphosphatidylinositol 
.   66390..67184       -  264   496680554  .        STRIP9103_07592      WP_009322752.1       Sugar phosphate nucleotidyltransferase        
.   67181..68431       -  416   496680562  .        STRIP9103_07593      WP_009322760.1       sugar C-methyltransferase                         
.   68428..69672       -  414   496680617  .        STRIP9103_07594      WP_009322815.1       glycosyltransferase
.   69675..70952       -  425   496680603  .        STRIP9103_07595      WP_009322801.1       Wzy_C-like polysaccharide lipid ligase             
.   70945..72483       -  512   496680542  .        STRIP9103_07596      WP_009322740.1       beta-helix sugar-binding domain (pectate lyase like)                 
.   72492..74471       -  659   496680561  .        STRIP9103_07597      WP_009322759.1       heparinase-like glycohydrolase
.   74474..76660       -  728   496680527  .        STRIP9103_07598      WP_009322725.1       sugar/sugar alcohol oxidoreductase
.   76678..78612       -  644   496680683  asnB_2   STRIP9103_07599      WP_009322881.1       asparagine synthase 
.   78616..80169       -  517   496680660  .        STRIP9103_07600      WP_009322858.1       polysaccharide chain length determinant protein         
.   80166..81533       -  455   496680587  .        STRIP9103_07601      WP_009322785.1       polysaccharide chain length determinant protein        
.   81530..82810       -  426   496680623  .        STRIP9103_07602      WP_009322821.1       glycosyltransferase
.   82800..84125       -  441   496680601  .        STRIP9103_07603      WP_009322799.1       nucleotidyl Sugar oxidoreductase         
.   84229..85599       -  456   496680675  .        STRIP9103_07604      WP_009322873.1       glycosyltransferase-associated transmembrane sugar transporter
---------------------------------------

---------------------------------------
ORGANISM  Kuenenia stuttgartiensis (Planctomyces)    accession no is 91199943 gi is 91200297
.   cds                dir len   gi         gene     locus                pid                  product                                 
.   318543..319376     +  277   91200293   rfbF     kuste2590            CAJ73338.1           Sugar phosphate nucleotidyltransferase
.   319370..320452     +  360   91200294   rfbG     kuste2591            CAJ73339.1           nucleoside-diphosphate sugar dehydratase 
.   320449..321681     +  410   91200295   .        kuste2592            CAJ73340.1           sugar C-methyltransferase          
.   321724..322275     +  183   91200296   rfbC     kuste2593            CAJ73341.1           nucleoside-diphosphate sugar epimerase 
--> 322304..323599     +  431   91200297   .        kuste2594            CAJ73342.1           Peptidase-like (peptidase_MH superfamily)          
.   323748..324476     +  242   91200298   fabG     kuste2595            CAJ73343.1           sugar/sugar alcohol oxidoreductase
.   324649..325518     +  289   91200299   wzm      kuste2596            CAJ73344.1           polysaccharide ABC-transporter permase subunit
.   325922..327241     +  439   91200300   wzt      kuste2597            CAJ73345.1           polysaccharide ABC-transporter ATPase subunit 
.   327244..328494     +  416   91200301   .        kuste2598            CAJ73346.1           ParB+methylase (insert)                    
.   328655..329428     +  257   91200302   .        kuste2599            CAJ73347.1           sugar methyltransferase                      
.   329433..330602     +  389   91200303   .        kuste2600            CAJ73348.1           glycoside phosphotransferase (kinase)                    
.   330798..331673     +  291   91200304   .        kuste2601            CAJ73349.1           glycosyltransferase                  
.   331681..332430     +  249   91200305   nodB     kuste2602            CAJ73350.1           aminosugar N-deacetylase   
.   332493..333965     +  490   91200306   .        kuste2603            CAJ73351.1           unknown protein                          
.   333952..334662     +  236   91200307   .        kuste2604            CAJ73352.1           Hexpeptide repeat sugar acyl transferase                      
.   334700..336712     +  670   91200308   asnB     kuste2605            CAJ73353.1           asparagine synthase   
.   336719..338227     +  502   91200309   .        kuste2606            CAJ73354.1           Glutamine amidotransferase/sugar transaminase                  
.   338220..339248     +  342   91200310   cpsJ     kuste2607            CAJ73355.1           polysaccharide pyruvyl transferase 
.   339477..340205     +  242   91200311   .        kuste2608            CAJ73356.1           glycosyltransferase        
.   340199..341467     +  422   91200312   .        kuste2609            CAJ73357.1           sugar methyltransferase       
---------------------------------------


---------------------------------------
ORGANISM  Haliscomenobacter hydrossis DSM 1100 (Bacteroidetes)   accession no is 332661999 gi is 332667364
.   cds                dir len   gi         gene     locus                pid                  product                                 
.   6919764..6920543   +  259   332667340  .        Halhy_5430           YP_004450128.1       sugar-binding SLBB domain           
.   6920561..6922891   +  776   332667341  .        Halhy_5431           YP_004450129.1       kinase involved in polyscharide biosynthesis
.   6923031..6924398   +  455   332667342  .        Halhy_5432           YP_004450130.1       transposon insertion                  
.   6924464..6925927   +  487   332667343  .        Halhy_5433           YP_004450131.1       glycosyltransferase-associated transmembrane sugar transporter
.   6925995..6927212   +  405   332667344  .        Halhy_5434           YP_004450132.1       glycosyltransferase            
.   6927295..6928674   +  459   332667345  .        Halhy_5435           YP_004450133.1       polysaccharide biosynthesis TM protein protein     
.   6928687..6929916   +  409   332667346  .        Halhy_5436           YP_004450134.1       glycosyltransferase            
.   6929918..6931207   +  429   332667347  .        Halhy_5437           YP_004450135.1       polysaccharide biosynthesis TM protein protein              
.   6931211..6932533   +  440   332667348  .        Halhy_5438           YP_004450136.1       polysaccharide biosynthesis TM protein protein             
.   6932576..6933490   +  304   332667349  .        Halhy_5439           YP_004450137.1       glycosyltransferase           
.   6933502..6935400   +  632   332667350  .        Halhy_5440           YP_004450138.1       asparagine synthase                      
.   6935434..6936603   +  389   332667351  .        Halhy_5441           YP_004450139.1       glycosyltransferase           
.   6936613..6937731   +  372   332667352  .        Halhy_5442           YP_004450140.1       glycosyltransferase            
.   6937781..6938917   +  378   332667353  .        Halhy_5443           YP_004450141.1       sugar aminotransferase        
.   6938950..6940113   +  387   332667354  .        Halhy_5444           YP_004450142.1       glycosyltransferase             
.   6940100..6940867   +  255   332667355  .        Halhy_5445           YP_004450143.1       glycosyltransferase
.   6940870..6941946   +  358   332667356  .        Halhy_5446           YP_004450144.1       nucleoside-diphosphate sugar dehydratase         
.   6942122..6942673   +  183   332667357  .        Halhy_5447           YP_004450145.1       nucleoside-diphosphate sugar epimerase     
.   6942855..6944156   +  433   332667358  .        Halhy_5448           YP_004450146.1       Sugar C-methyltransferase                      
.   6944223..6944999   +  258   332667359  .        Halhy_5449           YP_004450147.1       Sugar phosphate nucleotidyltransferase
.   6945125..6946417   +  430   332667360  .        Halhy_5450           YP_004450148.1       nucleotide sugar dehydrogenase           
.   6946437..6947090   +  217   332667361  .        Halhy_5451           YP_004450149.1       aminosugar N-deacetylase                     
.   6947078..6948505   +  475   332667362  .        Halhy_5452           YP_004450150.1       glutamate-1-semialdehyde 2,1-aminomutase 
.   6948547..6949317   +  256   332667363  .        Halhy_5453           YP_004450151.1       sugar methyltransferase                 
--> 6949332..6950609   +  425   332667364  .        Halhy_5454           YP_004450152.1       Peptidase-like (peptidase_MH superfamily)                  
.   6950675..6953686   +  1003  332667365  .        Halhy_5455           YP_004450153.1       beta-helix sugar-binding domain (pectate lyase like)
.   6953790..6954908   +  372   332667366  .        Halhy_5456           YP_004450154.1       nucleoside-diphosphate sugar dehydratase              
.   6954910..6955851   +  313   332667367  .        Halhy_5457           YP_004450155.1       nucleoside-diphosphate sugar dehydratase  
.   6955891..6956610   +  239   332667368  .        Halhy_5458           YP_004450156.1       sugar methyltransferase            
.   6956723..6957775   +  350   332667369  .        Halhy_5459           YP_004450157.1       sugar methyltransferase 
---------------------------------------
