# Supplementary material for: Structure and computational analysis of a novel protein with metallopeptidase-like and circularly permuted winged-helix-turn-helix domains reveals a possible role in modified polysaccharide biosynthesis
Source: BMC Bioinformatics. 2014 Mar 19;15:75. doi: 10.1186/1471-2105-15-75 (PMC4000134; doi:10.1186/1471-2105-15-75)
Supplement: Additional file 2 — Gene neighborhoods from all organisms containing an ortholog of CA_C2195. Description of data: Table describing genomic context in support of Table 2. [file 1471-2105-15-75-S2.txt]

Gene neighborhoods from all organisms containing an ortholog of CA_C2195

# 114;                                                                                                                                                                                                                                                                                  
494629409       -                       341     bacteria>actinobacteria                         Streptomyces coelicoflavus                                          NAD-dependent dehydratase [Streptomyces coelicoflavus].                                                             
490060559       -                       326     bacteria>actinobacteria                         Streptomyces clavuligerus                                           NAD-dependent dehydratase [Streptomyces clavuligerus].                                                              
22657447        ste19                   341     bacteria>actinobacteria                         Streptomyces sp. 139                                                putative epimerase/dehydratase [Streptomyces sp. 139].                                                              
408682904       SVEN_7186               326     bacteria>actinobacteria                         Streptomyces venezuelae ATCC 10712                                  UDP-glucose 4-epimerase [Streptomyces venezuelae ATCC 10712].                                                       
290956840       -                       341     bacteria>actinobacteria                         Streptomyces scabiei 87.22                                          nucleotide sugar epimerase/dehydratase [Streptomyces scabiei 87.22].                                                
496443435       -                       338     bacteria>actinobacteria                         Saccharomonospora marina                                            NAD-dependent dehydratase [Saccharomonospora marina].                                                               
491293957       -                       338     bacteria>actinobacteria                         Amycolatopsis azurea                                                UDP-glucose 4-epimerase [Amycolatopsis azurea].                                                                     
514331412       STRAU_2637              339     bacteria>actinobacteria                         Streptomyces aurantiacus JA 4570                                    putative UDP-glucose 4-epimerase [Streptomyces aurantiacus JA 4570].                                                
498535584       -                       339     bacteria>actinobacteria                         Nocardioides sp. CF8                                                UDP-galactose 4-epimerase [Nocardioides sp. CF8].                                                                   
345013055       -                       341     bacteria>actinobacteria                         Streptomyces violaceusniger Tu 4113                                 NAD-dependent epimerase/dehydratase [Streptomyces violaceusniger Tu 4113].                                          
497684016       -                       339     bacteria>actinobacteria                         Streptomyces clavuligerus                                           NAD-dependent dehydratase [Streptomyces clavuligerus].                                                              
489169765       -                       339     bacteria>actinobacteria                         Amycolatopsis vancoresmycina                                        epimerase/dehydratase [Amycolatopsis vancoresmycina].                                                               
300782497       AMED_0566               339     bacteria>actinobacteria                         Amycolatopsis mediterranei U32                                      epimerase/dehydratase [Amycolatopsis mediterranei U32].                                                             
374992310       -                       341     bacteria>actinobacteria                         Streptomyces bingchenggensis BCW-1                                  epimerase/dehydratase [Streptomyces bingchenggensis BCW-1].                                                         
506929129       -                       340     bacteria>actinobacteria                         Amycolatopsis orientalis HCCB10007                                  epimerase/dehydratase [Amycolatopsis orientalis HCCB10007].                                                         
494090128       -                       340     bacteria>actinobacteria                         Amycolatopsis decaplanina                                           epimerase/dehydratase [Amycolatopsis decaplanina].                                                                  
386843075       -                       341     bacteria>actinobacteria                         Streptomyces hygroscopicus subsp. jinggangensis 5008                epimerase/dehydratase [Streptomyces hygroscopicus subsp. jinggangensis 5008].                                       
493112923       -                       354     bacteria>actinobacteria                         Streptomyces griseoaurantiacus                                      NAD-dependent dehydratase [Streptomyces griseoaurantiacus].                                                         
514430890       -                       341     bacteria>actinobacteria                         Streptomyces albulus                                                putative epimerase/dehydratase [Streptomyces albulus].                                                              
512668672       -                       341     bacteria>actinobacteria                         Streptomyces sp. HPH0547                                            hypothetical protein [Streptomyces sp. HPH0547].                                                                    
498046215       -                       341     bacteria>actinobacteria                         Streptomyces acidiscabies                                           NAD-dependent dehydratase [Streptomyces acidiscabies].                                                              
497720901       -                       341     bacteria>actinobacteria                         Streptomyces chartreusis                                            NAD-dependent dehydratase [Streptomyces chartreusis].                                                               
497405364       -                       341     bacteria>actinobacteria                         Streptomyces himastatinicus                                         NAD-dependent dehydratase [Streptomyces himastatinicus].                                                            
496680638       -                       341     bacteria>actinobacteria                         Streptomyces ipomoeae                                               NAD dependent epimerase/dehydratase family protein [Streptomyces ipomoeae].                                         
494766791       -                       341     bacteria>actinobacteria                         Streptomyces zinciresistens                                         NAD-dependent dehydratase [Streptomyces zinciresistens].                                                            
271962208       -                       347     bacteria>actinobacteria                         Streptosporangium roseum DSM 43021                                  nucleoside-diphosphate-sugar epimerase [Streptosporangium roseum DSM 43021].                                        
494472686       -                       341     bacteria>actinobacteria                         Streptomyces sp. C                                                  NAD-dependent dehydratase [Streptomyces sp. C].                                                                     
493388672       -                       341     bacteria>actinobacteria                         Streptomyces tsukubaensis                                           NAD-dependent dehydratase [Streptomyces tsukubaensis].                                                              
493096432       -                       341     bacteria>actinobacteria                         Streptomyces gancidicus                                             epimerase/dehydratase [Streptomyces gancidicus].                                                                    
491624207       -                       341     bacteria>actinobacteria                         Streptomyces bottropensis                                           nucleotide sugar epimerase/dehydratase [Streptomyces bottropensis].                                                 
491453107       -                       341     bacteria>actinobacteria                         Streptomyces pristinaespiralis                                      NAD-dependent dehydratase [Streptomyces pristinaespiralis].                                                         
491062539       -                       341     bacteria>actinobacteria                         Streptomyces griseoflavus                                           NAD-dependent dehydratase [Streptomyces griseoflavus].                                                              
490095230       -                       341     bacteria>actinobacteria                         Streptomyces viridochromogenes                                      putative Epimerase/dehydratase [Streptomyces viridochromogenes].                                                    
490092790       -                       341     bacteria>actinobacteria                         Streptomyces viridochromogenes                                      NAD-dependent dehydratase [Streptomyces viridochromogenes].                                                         
490076298       -                       341     bacteria>actinobacteria                         Streptomyces lividans                                               epimerase/dehydratase [Streptomyces lividans].                                                                      
21218938        -                       341     bacteria>actinobacteria                         Streptomyces coelicolor A3(2)                                       epimerase/dehydratase [Streptomyces coelicolor A3(2)].                                                              
332667366       -                       372     bacteria>bacteroidetes                          Haliscomenobacter hydrossis DSM 1100                                GDP-mannose 4,6-dehydratase [Haliscomenobacter hydrossis DSM 1100].                                                 
497454470       -                       356     bacteria>cyanobacteria                          Oscillatoriales cyanobacterium JSC-12                               CDP-glucose 4,6-dehydratase [Oscillatoriales cyanobacterium JSC-12].                                                
428205298       -                       334     bacteria>cyanobacteria                          Chroococcidiopsis thermalis PCC 7203                                NAD-dependent epimerase/dehydratase [Chroococcidiopsis thermalis PCC 7203].                                         
434389234       -                       355     bacteria>cyanobacteria                          Chamaesiphon minutus PCC 6605                                       CDP-glucose 4,6-dehydratase [Chamaesiphon minutus PCC 6605].                                                        
15895462        -                       340     bacteria>firmicutes                             Clostridium acetobutylicum ATCC 824                                 nucleoside-diphosphate sugar epimerase [Clostridium acetobutylicum ATCC 824].                                       
302038187       NIDE2883                309     bacteria>nitrospirae                            Candidatus Nitrospira defluvii                                      putative dTDP-glucose 4,6-dehydratase [Candidatus Nitrospira defluvii].                                             
91200294        kuste2591               360     bacteria>planctomycetes                         Candidatus Kuenenia stuttgartiensis                                 strongly similar to CDP-glucose 4,6-dehydratase [Candidatus Kuenenia stuttgartiensis].                              
496320752       -                       345     bacteria>proteobacteria>alphaproteobacteria     Bradyrhizobium sp. ORS 375                                          NAD-dependent epimerase [Bradyrhizobium sp. ORS 375].                                                               
493658472       -                       345     bacteria>proteobacteria>alphaproteobacteria     Bradyrhizobium sp. ORS 285                                          NAD-dependent epimerase [Bradyrhizobium sp. ORS 285].                                                               
148252622       -                       345     bacteria>proteobacteria>alphaproteobacteria     Bradyrhizobium sp. BTAi1                                            sugar nucleotide epimerase/dehydratase [Bradyrhizobium sp. BTAi1].                                                  
146341727       -                       345     bacteria>proteobacteria>alphaproteobacteria     Bradyrhizobium sp. ORS 278                                          sugar nucleotide epimerase/dehydratase [Bradyrhizobium sp. ORS 278].                                                
312113611       -                       346     bacteria>proteobacteria>alphaproteobacteria     Rhodomicrobium vannielii ATCC 17100                                 NAD-dependent epimerase/dehydratase [Rhodomicrobium vannielii ATCC 17100].                                          
330813056       -                       351     bacteria>proteobacteria>alphaproteobacteria     Candidatus Pelagibacter sp. IMCC9063                                CDP-glucose 4,6-dehydratase-like protein [Candidatus Pelagibacter sp. IMCC9063].                                    
378763699       SFHH103_05713           352     bacteria>proteobacteria>alphaproteobacteria     Sinorhizobium fredii HH103                                          putative epimerase/dehydratase [Sinorhizobium fredii HH103].                                                        
498344429       -                       353     bacteria>proteobacteria>alphaproteobacteria     Ochrobactrum anthropi                                               NAD-dependent dehydratase [Ochrobactrum anthropi].                                                                  
496114385       -                       353     bacteria>proteobacteria>alphaproteobacteria     Mesorhizobium alhagi                                                NAD-dependent dehydratase [Mesorhizobium alhagi].                                                                   
495785500       -                       353     bacteria>proteobacteria>alphaproteobacteria     Brucella inopinata                                                  NAD-dependent dehydratase [Brucella inopinata].                                                                     
495155757       -                       353     bacteria>proteobacteria>alphaproteobacteria     Ochrobactrum sp. CDB2                                               UDP-glucose 4-epimerase [Ochrobactrum sp. CDB2].                                                                    
493516092       -                       353     bacteria>proteobacteria>alphaproteobacteria     Ochrobactrum intermedium                                            NAD-dependent epimerase/dehydratase [Ochrobactrum intermedium].                                                     
493105716       -                       353     bacteria>proteobacteria>alphaproteobacteria     Brucella melitensis                                                 hypothetical protein [Brucella melitensis].                                                                         
492971768       -                       353     bacteria>proteobacteria>alphaproteobacteria     Brucella suis                                                       NAD-dependent dehydratase [Brucella suis].                                                                          
490830270       -                       353     bacteria>proteobacteria>alphaproteobacteria     Brucella suis                                                       Bme24 protein [Brucella suis].                                                                                      
490824780       -                       353     bacteria>proteobacteria>alphaproteobacteria     Brucella melitensis                                                 Bme24 protein [Brucella melitensis].                                                                                
227819571       NGR_b13380              353     bacteria>proteobacteria>alphaproteobacteria     Sinorhizobium fredii NGR234                                         UDP-glucose 4-epimerase [Sinorhizobium fredii NGR234].                                                              
225686243       BMEA_B0414              353     bacteria>proteobacteria>alphaproteobacteria     Brucella melitensis ATCC 23457                                      NAD-dependent epimerase/dehydratase [Brucella melitensis ATCC 23457].                                               
163844601       BSUIS_B0436             353     bacteria>proteobacteria>alphaproteobacteria     Brucella suis ATCC 23445                                            hypothetical protein BSUIS_B0436 [Brucella suis ATCC 23445].                                                        
161620504       BCAN_B0438              353     bacteria>proteobacteria>alphaproteobacteria     Brucella canis ATCC 23365                                           NAD-dependent epimerase/dehydratase [Brucella canis ATCC 23365].                                                    
153010708       Oant_3387               353     bacteria>proteobacteria>alphaproteobacteria     Ochrobactrum anthropi ATCC 49188                                    NAD-dependent epimerase/dehydratase [Ochrobactrum anthropi ATCC 49188].                                             
23500184        BRA0435                 353     bacteria>proteobacteria>alphaproteobacteria     Brucella suis 1330                                                  epimerase [Brucella suis 1330].                                                                                     
496762408       -                       355     bacteria>proteobacteria>alphaproteobacteria     Brucella sp. BO2                                                    NAD-dependent dehydratase [Brucella sp. BO2].                                                                       
490825274       -                       355     bacteria>proteobacteria>alphaproteobacteria     Brucella ceti                                                       NAD-dependent dehydratase [Brucella ceti].                                                                          
490819696       -                       355     bacteria>proteobacteria>alphaproteobacteria     Brucella melitensis                                                 Bme24 [Brucella melitensis].                                                                                        
384410048       BM28_B0410              355     bacteria>proteobacteria>alphaproteobacteria     Brucella melitensis M28                                             NAD-dependent epimerase/dehydratase [Brucella melitensis M28].                                                      
384212947       BM590_B0409             355     bacteria>proteobacteria>alphaproteobacteria     Brucella melitensis M5-90                                           NAD-dependent epimerase/dehydratase [Brucella melitensis M5-90].                                                    
17989177        BMEII0832               355     bacteria>proteobacteria>alphaproteobacteria     Brucella melitensis bv. 1 str. 16M                                  UDP-glucose 4-epimerase [Brucella melitensis bv. 1 str. 16M].                                                       
493354838       -                       356     bacteria>proteobacteria>alphaproteobacteria     Agrobacterium sp. ATCC 31749                                        NAD-dependent dehydratase [Agrobacterium sp. ATCC 31749].                                                           
489613183       -                       356     bacteria>proteobacteria>alphaproteobacteria     Agrobacterium tumefaciens                                           NAD-dependent dehydratase [Agrobacterium tumefaciens].                                                              
332715748       -                       356     bacteria>proteobacteria>alphaproteobacteria     Agrobacterium sp. H13-3                                             UDP-glucose 4-epimerase [Agrobacterium sp. H13-3].                                                                  
159186327       Atu4801                 356     bacteria>proteobacteria>alphaproteobacteria     Agrobacterium fabrum str. C58                                       NAD-dependent epimerase/dehydratase [Agrobacterium fabrum str. C58].                                                
459289280       -                       337     bacteria>proteobacteria>alphaproteobacteria     Bradyrhizobium oligotrophicum S58                                   putative sugar nucleotide epimerase/dehydratase [Bradyrhizobium oligotrophicum S58].                                
492866587       -                       326     bacteria>proteobacteria>alphaproteobacteria     Brucella ovis                                                       NAD-dependent dehydratase [Brucella ovis].                                                                          
493514363       -                       377     bacteria>proteobacteria>alphaproteobacteria     Ochrobactrum intermedium                                            NAD-dependent dehydratase [Ochrobactrum intermedium].                                                               
148557917       BOV_A0378               326     bacteria>proteobacteria>alphaproteobacteria     Brucella ovis ATCC 25840                                            putative epimerase/dehydratase family protein [Brucella ovis ATCC 25840].                                           
493606517       -                       362     bacteria>proteobacteria>alphaproteobacteria     Acetobacter tropicalis                                              NAD-dependent epimerase [Acetobacter tropicalis].                                                                   
376276857       BCA52141_II0571         426     bacteria>proteobacteria>alphaproteobacteria     Brucella canis HSK A52141                                           UDP-glucose 4-epimerase [Brucella canis HSK A52141].                                                                
492263190       -                       344     bacteria>proteobacteria>betaproteobacteria      Acidovorax delafieldii                                              NAD-dependent dehydratase [Acidovorax delafieldii].                                                                 
315124747       -                       334     bacteria>proteobacteria>epsilonproteobacteria   Campylobacter jejuni subsp. jejuni ICDCCJ07001                      polysaccharide biosynthesis protein [Campylobacter jejuni subsp. jejuni ICDCCJ07001].                               
384448536       CJSA_1231               334     bacteria>proteobacteria>epsilonproteobacteria   Campylobacter jejuni subsp. jejuni IA3902                           UDP-GlcNAc-specific C4,6 dehydratase/C5 epimerase [Campylobacter jejuni subsp. jejuni IA3902].                      
407942672       A911_06280              334     bacteria>proteobacteria>epsilonproteobacteria   Campylobacter jejuni subsp. jejuni PT14                             UDP-GlcNAc-specific C4,6 dehydratase/C5 epimerase [Campylobacter jejuni subsp. jejuni PT14].                        
218562904       -                       334     bacteria>proteobacteria>epsilonproteobacteria   Campylobacter jejuni subsp. jejuni NCTC 11168 = ATCC 700819         UDP-GlcNAc-specific C4,6 dehydratase/C5 epimerase [Campylobacter jejuni subsp. jejuni NCTC 11168 = ATCC 700819].    
488865391       -                       334     bacteria>proteobacteria>epsilonproteobacteria   Campylobacter coli                                                  polysaccharide biosynthesis protein [Campylobacter coli].                                                           
488887982       -                       334     bacteria>proteobacteria>epsilonproteobacteria   Campylobacter coli                                                  polysaccharide biosynthesis protein [Campylobacter coli].                                                           
488896117       -                       334     bacteria>proteobacteria>epsilonproteobacteria   Campylobacter coli                                                  UDP-GlcNAc-specific C4,6 dehydratase/C5 epimerase [Campylobacter coli].                                             
488905849       -                       334     bacteria>proteobacteria>epsilonproteobacteria   Campylobacter coli                                                  UDP-GlcNAc-specific C4,6 dehydratase/C5 epimerase [Campylobacter coli].                                             
488915883       -                       334     bacteria>proteobacteria>epsilonproteobacteria   Campylobacter coli                                                  UDP-GlcNAc-specific C4,6 dehydratase/C5 epimerase [Campylobacter coli].                                             
488923092       -                       334     bacteria>proteobacteria>epsilonproteobacteria   Campylobacter coli                                                  UDP-GlcNAc-specific C4,6 dehydratase/C5 epimerase [Campylobacter coli].                                             
488934002       -                       334     bacteria>proteobacteria>epsilonproteobacteria   Campylobacter jejuni                                                UDP-GlcNAc-specific C4,6 dehydratase/C5 epimerase [Campylobacter jejuni].                                           
488942947       -                       334     bacteria>proteobacteria>epsilonproteobacteria   Campylobacter jejuni                                                polysaccharide biosynthesis protein [Campylobacter jejuni].                                                         
488944851       -                       334     bacteria>proteobacteria>epsilonproteobacteria   Campylobacter jejuni                                                polysaccharide biosynthesis protein [Campylobacter jejuni].                                                         
488946953       -                       334     bacteria>proteobacteria>epsilonproteobacteria   Campylobacter jejuni                                                polysaccharide biosynthesis protein [Campylobacter jejuni].                                                         
488948260       -                       334     bacteria>proteobacteria>epsilonproteobacteria   Campylobacter jejuni                                                possible sugar nucleotide epimerase/dehydratase [Campylobacter jejuni].                                             
488950909       -                       334     bacteria>proteobacteria>epsilonproteobacteria   Campylobacter jejuni                                                possible sugar nucleotide epimerase/dehydratase [Campylobacter jejuni].                                             
488952559       -                       334     bacteria>proteobacteria>epsilonproteobacteria   Campylobacter jejuni                                                possible sugar nucleotide epimerase/dehydratase [Campylobacter jejuni].                                             
488958926       -                       334     bacteria>proteobacteria>epsilonproteobacteria   Campylobacter jejuni                                                polysaccharide biosynthesis protein [Campylobacter jejuni].                                                         
488962107       -                       334     bacteria>proteobacteria>epsilonproteobacteria   Campylobacter jejuni                                                UDP-GlcNAc-specific C4,6 dehydratase/C5 epimerase [Campylobacter jejuni].                                           
488965733       -                       334     bacteria>proteobacteria>epsilonproteobacteria   Campylobacter jejuni                                                UDP-GlcNAc-specific C4,6 dehydratase/C5 epimerase [Campylobacter jejuni].                                           
488981757       -                       334     bacteria>proteobacteria>epsilonproteobacteria   Campylobacter jejuni                                                UDP-GlcNAc-specific C4,6 dehydratase/C5 epimerase [Campylobacter jejuni].                                           
488982873       -                       334     bacteria>proteobacteria>epsilonproteobacteria   Campylobacter jejuni                                                UDP-GlcNAc-specific C4,6 dehydratase/C5 epimerase [Campylobacter jejuni].                                           
488998797       -                       334     bacteria>proteobacteria>epsilonproteobacteria   Campylobacter jejuni                                                polysaccharide biosynthesis protein [Campylobacter jejuni].                                                         
490399923       -                       332     bacteria>proteobacteria>epsilonproteobacteria   Campylobacter upsaliensis                                           polysaccharide biosynthesis protein [Campylobacter upsaliensis].                                                    
490403229       -                       332     bacteria>proteobacteria>epsilonproteobacteria   Campylobacter upsaliensis                                           UDP-glucose 4-epimerase [Campylobacter upsaliensis].                                                                
488953028       -                       311     bacteria>proteobacteria>epsilonproteobacteria   Campylobacter jejuni                                                UDP-GlcNAc-specific C4,6-dehydratase-C5 epimerase [Campylobacter jejuni].                                           
157415556       C8J_1236                334     bacteria>proteobacteria>epsilonproteobacteria   Campylobacter jejuni subsp. jejuni 81116                            polysaccharide biosynthesis protein [Campylobacter jejuni subsp. jejuni 81116].                                     
153951236       JJD26997_0429           334     bacteria>proteobacteria>epsilonproteobacteria   Campylobacter jejuni subsp. doylei 269.97                           polysaccharide biosynthesis protein [Campylobacter jejuni subsp. doylei 269.97].                                    
57238343        CJE1485                 334     bacteria>proteobacteria>epsilonproteobacteria   Campylobacter jejuni RM1221                                         polysaccharide biosynthesis protein [Campylobacter jejuni RM1221].                                                  
222824293       Cla_1298                335     bacteria>proteobacteria>epsilonproteobacteria   Campylobacter lari RM2100                                           UDP-GlcNAc C6-dehydratase/C4-reductase [Campylobacter lari RM2100].                                                 
121612602       CJJ81176_1310           334     bacteria>proteobacteria>epsilonproteobacteria   Campylobacter jejuni subsp. jejuni 81-176                           polysaccharide biosynthesis protein [Campylobacter jejuni subsp. jejuni 81-176].                                    
490597107       -                       332     bacteria>spirochaetes                           Leptospira santarosai                                               UDP-glucose 4-epimerase [Leptospira santarosai].                                                                    
# 74;                                                                                                                                                                                                                                                                                   
493586884       -                       316     bacteria>actinobacteria                         Frankia sp. EUN1f                                                   glucose-1-phosphate cytidylyltransferase [Frankia sp. EUN1f].                                                       
497427770       -                       297     bacteria>actinobacteria                         Frankia sp. QA3                                                     glucose-1-phosphate cytidylyltransferase [Frankia sp. QA3].                                                         
506929131       -                       263     bacteria>actinobacteria                         Amycolatopsis orientalis HCCB10007                                  glucose-1-phosphate cytidylyltransferase [Amycolatopsis orientalis HCCB10007].                                      
489169758       -                       263     bacteria>actinobacteria                         Amycolatopsis vancoresmycina                                        glucose-1-phosphate cytidylyltransferase [Amycolatopsis vancoresmycina].                                            
300782499       AMED_0568               263     bacteria>actinobacteria                         Amycolatopsis mediterranei U32                                      glucose-1-phosphate cytidylyltransferase [Amycolatopsis mediterranei U32].                                          
86742609        -                       284     bacteria>actinobacteria                         Frankia sp. CcI3                                                    nucleotidyl transferase [Frankia sp. CcI3].                                                                         
158312656       -                       280     bacteria>actinobacteria                         Frankia sp. EAN1pec                                                 nucleotidyl transferase [Frankia sp. EAN1pec].                                                                      
312194530       -                       279     bacteria>actinobacteria                         Frankia sp. EuI1c                                                   nucleotidyl transferase [Frankia sp. EuI1c].                                                                        
494776033       -                       279     bacteria>actinobacteria                         Frankia sp. CN3                                                     glucose-1-phosphate cytidylyltransferase [Frankia sp. CN3].                                                         
514430888       -                       277     bacteria>actinobacteria                         Streptomyces albulus                                                transferase [Streptomyces albulus].                                                                                 
111225584       -                       276     bacteria>actinobacteria                         Frankia alni ACN14a                                                 glucose-1-phosphate cytidylyltransferase [Frankia alni ACN14a].                                                     
512668676       -                       276     bacteria>actinobacteria                         Streptomyces sp. HPH0547                                            glucose-1-phosphate cytidylyltransferase [Streptomyces sp. HPH0547].                                                
497720904       -                       264     bacteria>actinobacteria                         Streptomyces chartreusis                                            glucose-1-phosphate cytidylyltransferase [Streptomyces chartreusis].                                                
497405366       -                       264     bacteria>actinobacteria                         Streptomyces himastatinicus                                         glucose-1-phosphate cytidylyltransferase [Streptomyces himastatinicus].                                             
496680554       -                       264     bacteria>actinobacteria                         Streptomyces ipomoeae                                               putative glucose-1-phosphate cytidylyltransferase [Streptomyces ipomoeae].                                          
490055000       -                       273     bacteria>actinobacteria                         Streptomyces clavuligerus                                           glucose-1-phosphate cytidylyltransferase [Streptomyces clavuligerus].                                               
493112926       -                       264     bacteria>actinobacteria                         Streptomyces griseoaurantiacus                                      glucose-1-phosphate cytidylyltransferase [Streptomyces griseoaurantiacus].                                          
491624210       -                       264     bacteria>actinobacteria                         Streptomyces bottropensis                                           transferase [Streptomyces bottropensis].                                                                            
490092792       -                       264     bacteria>actinobacteria                         Streptomyces viridochromogenes                                      glucose-1-phosphate cytidylyltransferase [Streptomyces viridochromogenes].                                          
408682906       SVEN_7188               264     bacteria>actinobacteria                         Streptomyces venezuelae ATCC 10712                                  Glucose-1-phosphate cytidylyltransferase [Streptomyces venezuelae ATCC 10712].                                      
491453101       -                       271     bacteria>actinobacteria                         Streptomyces pristinaespiralis                                      transferase, partial [Streptomyces pristinaespiralis].                                                              
386843077       -                       264     bacteria>actinobacteria                         Streptomyces hygroscopicus subsp. jinggangensis 5008                transferase [Streptomyces hygroscopicus subsp. jinggangensis 5008].                                                 
374992308       -                       264     bacteria>actinobacteria                         Streptomyces bingchenggensis BCW-1                                  transferase [Streptomyces bingchenggensis BCW-1].                                                                   
345013053       -                       264     bacteria>actinobacteria                         Streptomyces violaceusniger Tu 4113                                 transferase [Streptomyces violaceusniger Tu 4113].                                                                  
290956838       -                       264     bacteria>actinobacteria                         Streptomyces scabiei 87.22                                          transferase [Streptomyces scabiei 87.22].                                                                           
271962206       -                       264     bacteria>actinobacteria                         Streptosporangium roseum DSM 43021                                  glucose-1-phosphate cytidylyltransferase [Streptosporangium roseum DSM 43021].                                      
514331414       STRAU_2639              265     bacteria>actinobacteria                         Streptomyces aurantiacus JA 4570                                    putative glucose-1-phosphate cytidylyltransferase [Streptomyces aurantiacus JA 4570].                               
21218936        -                       269     bacteria>actinobacteria                         Streptomyces coelicolor A3(2)                                       transferase [Streptomyces coelicolor A3(2)].                                                                        
496443433       -                       265     bacteria>actinobacteria                         Saccharomonospora marina                                            glucose-1-phosphate cytidylyltransferase [Saccharomonospora marina].                                                
494472684       -                       265     bacteria>actinobacteria                         Streptomyces sp. C                                                  glucose-1-phosphate cytidylyltransferase [Streptomyces sp. C].                                                      
494090130       -                       265     bacteria>actinobacteria                         Amycolatopsis decaplanina                                           glucose-1-phosphate cytidylyltransferase [Amycolatopsis decaplanina].                                               
491293959       -                       265     bacteria>actinobacteria                         Amycolatopsis azurea                                                Glucose-1-phosphate cytidylyltransferase [Amycolatopsis azurea].                                                    
493096442       -                       266     bacteria>actinobacteria                         Streptomyces gancidicus                                             Glucose-1-phosphate cytidylyltransferase [Streptomyces gancidicus].                                                 
22657445        ste17                   267     bacteria>actinobacteria                         Streptomyces sp. 139                                                putative transferase [Streptomyces sp. 139].                                                                        
493388674       -                       268     bacteria>actinobacteria                         Streptomyces tsukubaensis                                           glucose-1-phosphate cytidylyltransferase [Streptomyces tsukubaensis].                                               
490095228       -                       268     bacteria>actinobacteria                         Streptomyces viridochromogenes                                      putative Transferase [Streptomyces viridochromogenes].                                                              
490076300       -                       269     bacteria>actinobacteria                         Streptomyces lividans                                               transferase [Streptomyces lividans].                                                                                
494766789       -                       269     bacteria>actinobacteria                         Streptomyces zinciresistens                                         glucose-1-phosphate cytidylyltransferase [Streptomyces zinciresistens].                                             
494629411       -                       269     bacteria>actinobacteria                         Streptomyces coelicoflavus                                          glucose-1-phosphate cytidylyltransferase [Streptomyces coelicoflavus].                                              
491062533       -                       269     bacteria>actinobacteria                         Streptomyces griseoflavus                                           glucose-1-phosphate cytidylyltransferase [Streptomyces griseoflavus].                                               
498046213       -                       258     bacteria>actinobacteria                         Streptomyces acidiscabies                                           glucose-1-phosphate cytidylyltransferase [Streptomyces acidiscabies].                                               
427733977       -                       263     bacteria>cyanobacteria                          Rivularia sp. PCC 7116                                              Nucleoside-diphosphate-sugar pyrophosphorylase family protein [Rivularia sp. PCC 7116].                             
497454473       -                       286     bacteria>cyanobacteria                          Oscillatoriales cyanobacterium JSC-12                               Nucleoside-diphosphate-sugar pyrophosphorylase family protein [Oscillatoriales cyanobacterium JSC-12].              
493565004       -                       275     bacteria>cyanobacteria                          Leptolyngbya sp. PCC 7375                                           Nucleoside-diphosphate-sugar pyrophosphorylase family protein [Leptolyngbya sp. PCC 7375].                          
434389238       -                       295     bacteria>cyanobacteria                          Chamaesiphon minutus PCC 6605                                       Nucleoside-diphosphate-sugar pyrophosphorylase family protein [Chamaesiphon minutus PCC 6605].                      
496762400       -                       269     bacteria>proteobacteria>alphaproteobacteria     Brucella sp. BO2                                                    glucose-1-phosphate cytidylyltransferase [Brucella sp. BO2].                                                        
384410052       BM28_B0414              269     bacteria>proteobacteria>alphaproteobacteria     Brucella melitensis M28                                             glucose-1-phosphate cytidylyltransferase [Brucella melitensis M28].                                                 
384212951       BM590_B0413             269     bacteria>proteobacteria>alphaproteobacteria     Brucella melitensis M5-90                                           glucose-1-phosphate cytidylyltransferase [Brucella melitensis M5-90].                                               
376276853       BCA52141_II0566         269     bacteria>proteobacteria>alphaproteobacteria     Brucella canis HSK A52141                                           glucose-1-phosphate cytidylyltransferase [Brucella canis HSK A52141].                                               
225686247       BMEA_B0418              269     bacteria>proteobacteria>alphaproteobacteria     Brucella melitensis ATCC 23457                                      glucose-1-phosphate cytidylyltransferase [Brucella melitensis ATCC 23457].                                          
163844605       BSUIS_B0440             269     bacteria>proteobacteria>alphaproteobacteria     Brucella suis ATCC 23445                                            hypothetical protein BSUIS_B0440 [Brucella suis ATCC 23445].                                                        
161620508       BCAN_B0442              269     bacteria>proteobacteria>alphaproteobacteria     Brucella canis ATCC 23365                                           glucose-1-phosphate cytidylyltransferase [Brucella canis ATCC 23365].                                               
148558704       BOV_A0382               269     bacteria>proteobacteria>alphaproteobacteria     Brucella ovis ATCC 25840                                            nucleotidyltransferase family protein [Brucella ovis ATCC 25840].                                                   
23500188        BRA0439                 269     bacteria>proteobacteria>alphaproteobacteria     Brucella suis 1330                                                  nucleotidyltransferase [Brucella suis 1330].                                                                        
493354834       -                       270     bacteria>proteobacteria>alphaproteobacteria     Agrobacterium sp. ATCC 31749                                        glucose-1-phosphate cytidylyltransferase [Agrobacterium sp. ATCC 31749].                                            
495785508       -                       269     bacteria>proteobacteria>alphaproteobacteria     Brucella inopinata                                                  glucose-1-phosphate cytidylyltransferase [Brucella inopinata].                                                      
488576446       -                       270     bacteria>proteobacteria>alphaproteobacteria     Hyphomicrobium denitrificans 1NES1                                  glucose-1-phosphate cytidylyltransferase [Hyphomicrobium denitrificans 1NES1].                                      
332715752       -                       270     bacteria>proteobacteria>alphaproteobacteria     Agrobacterium sp. H13-3                                             glucose-1-phosphate cytidylyltransferase [Agrobacterium sp. H13-3].                                                 
15890194        Atu4797                 270     bacteria>proteobacteria>alphaproteobacteria     Agrobacterium fabrum str. C58                                       glucose-1-phosphate cytidylyltransferase [Agrobacterium fabrum str. C58].                                           
496114381       -                       271     bacteria>proteobacteria>alphaproteobacteria     Mesorhizobium alhagi                                                glucose-1-phosphate cytidylyltransferase [Mesorhizobium alhagi].                                                    
378763695       SFHH103_05709           271     bacteria>proteobacteria>alphaproteobacteria     Sinorhizobium fredii HH103                                          glucose-1-phosphate cytidylyltransferase [Sinorhizobium fredii HH103].                                              
498344433       -                       272     bacteria>proteobacteria>alphaproteobacteria     Ochrobactrum anthropi                                               glucose-1-phosphate cytidylyltransferase [Ochrobactrum anthropi].                                                   
493514367       -                       272     bacteria>proteobacteria>alphaproteobacteria     Ochrobactrum intermedium                                            glucose-1-phosphate cytidylyltransferase [Ochrobactrum intermedium].                                                
153010712       Oant_3391               272     bacteria>proteobacteria>alphaproteobacteria     Ochrobactrum anthropi ATCC 49188                                    glucose-1-phosphate cytidylyltransferase [Ochrobactrum anthropi ATCC 49188].                                        
209967226       -                       273     bacteria>proteobacteria>alphaproteobacteria     Rhodospirillum centenum SW                                          glucose-1-phosphate cytidylyltransferase [Rhodospirillum centenum SW].                                              
148252627       -                       274     bacteria>proteobacteria>alphaproteobacteria     Bradyrhizobium sp. BTAi1                                            glucose-1-phosphate cytidylyltransferase [Bradyrhizobium sp. BTAi1].                                                
495155752       -                       269     bacteria>proteobacteria>alphaproteobacteria     Ochrobactrum sp. CDB2                                               nucleotidyltransferase family protein [Ochrobactrum sp. CDB2].                                                      
490819704       -                       269     bacteria>proteobacteria>alphaproteobacteria     Brucella melitensis                                                 Bme20 [Brucella melitensis].                                                                                        
490825271       -                       269     bacteria>proteobacteria>alphaproteobacteria     Brucella suis                                                       glucose-1-phosphate cytidylyltransferase [Brucella suis].                                                           
493693328       -                       295     bacteria>proteobacteria>alphaproteobacteria     Brucella ceti                                                       glucose-1-phosphate cytidylyltransferase [Brucella ceti].                                                           
489613193       -                       270     bacteria>proteobacteria>alphaproteobacteria     Agrobacterium tumefaciens                                           glucose-1-phosphate cytidylyltransferase [Agrobacterium tumefaciens].                                               
492866612       -                       269     bacteria>proteobacteria>alphaproteobacteria     Brucella ovis                                                       glucose-1-phosphate cytidylyltransferase [Brucella ovis].                                                           
493606516       -                       255     bacteria>proteobacteria>alphaproteobacteria     Acetobacter tropicalis                                              glucose-1-phosphate cytidylyltransferase [Acetobacter tropicalis].                                                  
491923799       -                       257     bacteria>proteobacteria>betaproteobacteria      Lautropia mirabilis                                                 glucose-1-phosphate cytidylyltransferase [Lautropia mirabilis].                                                     
# 64;                                                                                                                                                                                                                                                                                   
494645158       -                       252     archaea                                         Candidatus Nitrosoarchaeum limnia                                   aminoglycoside N3'-acetyltransferase [Candidatus Nitrosoarchaeum limnia].                                           
406915983       ACD_60C00028G0016       830     bacteria                                        uncultured bacterium                                                hypothetical protein ACD_60C00028G0016 [uncultured bacterium].                                                      
495589156       -                       289     bacteria>cyanobacteria                          Leptolyngbya sp. PCC 6406                                           aminoglycoside N3'-acetyltransferase [Leptolyngbya sp. PCC 6406].                                                   
313672683       -                       616     bacteria>deferribacteres                        Calditerrivibrio nitroreducens DSM 19672                            hypothetical protein Calni_0720 [Calditerrivibrio nitroreducens DSM 19672].                                         
489425032       -                       563     bacteria>firmicutes                             Bacillus azotoformans                                               FkbH-like protein [Bacillus azotoformans].                                                                          
15895465        -                       264     bacteria>firmicutes                             Clostridium acetobutylicum ATCC 824                                 aminoglycoside N3-acetyltransferase [Clostridium acetobutylicum ATCC 824].                                          
497029748       -                       278     bacteria>firmicutes                             Selenomonas sp. oral taxon 138                                      hypothetical protein [Selenomonas sp. oral taxon 138].                                                              
489425029       -                       256     bacteria>firmicutes                             Bacillus azotoformans                                               aminoglycoside N3'-acetyltransferase [Bacillus azotoformans].                                                       
497515117       -                       822     bacteria>proteobacteria>alphaproteobacteria     Rhodobacteraceae bacterium HTCC2083                                 FkbH domain [Rhodobacteraceae bacterium HTCC2083].                                                                  
478178891       -                       263     bacteria>proteobacteria>alphaproteobacteria     Octadecabacter arcticus 238                                         putative aminoglycoside3-N-acetyltransferase family protein [Octadecabacter arcticus 238].                          
478184247       -                       266     bacteria>proteobacteria>alphaproteobacteria     Octadecabacter antarcticus 307                                      putative aminoglycoside 3-N-acetyltransferase family protein [Octadecabacter antarcticus 307].                      
495826769       -                       265     bacteria>proteobacteria>alphaproteobacteria     Pseudovibrio sp. JE062                                              conserved hypothetical protein [Pseudovibrio sp. JE062].                                                            
488952562       -                       268     bacteria>proteobacteria>epsilonproteobacteria   Campylobacter jejuni                                                N-acetyltransferase [Campylobacter jejuni].                                                                         
493855158       -                       276     bacteria>proteobacteria>epsilonproteobacteria   Helicobacter winghamensis                                           hypothetical protein [Helicobacter winghamensis].                                                                   
153951343       JJD26997_0426           263     bacteria>proteobacteria>epsilonproteobacteria   Campylobacter jejuni subsp. doylei 269.97                           hypothetical protein JJD26997_0426 [Campylobacter jejuni subsp. doylei 269.97].                                     
218562909       -                       263     bacteria>proteobacteria>epsilonproteobacteria   Campylobacter jejuni subsp. jejuni NCTC 11168 = ATCC 700819         N-acetyltransferase [Campylobacter jejuni subsp. jejuni NCTC 11168 = ATCC 700819].                                  
315124750       -                       263     bacteria>proteobacteria>epsilonproteobacteria   Campylobacter jejuni subsp. jejuni ICDCCJ07001                      hypothetical protein ICDCCJ07001_1244 [Campylobacter jejuni subsp. jejuni ICDCCJ07001].                             
384448541       CJSA_1236               263     bacteria>proteobacteria>epsilonproteobacteria   Campylobacter jejuni subsp. jejuni IA3902                           putative N-acetyltransferase [Campylobacter jejuni subsp. jejuni IA3902].                                           
407942675       A911_06305              263     bacteria>proteobacteria>epsilonproteobacteria   Campylobacter jejuni subsp. jejuni PT14                             putative N-acetyltransferase [Campylobacter jejuni subsp. jejuni PT14].                                             
407943062       A911_06295              263     bacteria>proteobacteria>epsilonproteobacteria   Campylobacter jejuni subsp. jejuni PT14                             Aminoglycosidase N3'-acetyltransferase [Campylobacter jejuni subsp. jejuni PT14].                                   
384448539       CJSA_1234               119     bacteria>proteobacteria>epsilonproteobacteria   Campylobacter jejuni subsp. jejuni IA3902                           hypothetical protein CJSA_1234 [Campylobacter jejuni subsp. jejuni IA3902].                                         
488865396       -                       263     bacteria>proteobacteria>epsilonproteobacteria   Campylobacter coli                                                  N-acetyltransferase [Campylobacter coli].                                                                           
488887990       -                       263     bacteria>proteobacteria>epsilonproteobacteria   Campylobacter coli                                                  N-acetyltransferase [Campylobacter coli].                                                                           
488947344       -                       264     bacteria>proteobacteria>epsilonproteobacteria   Campylobacter jejuni                                                N-acetyltransferase [Campylobacter jejuni].                                                                         
488942832       -                       263     bacteria>proteobacteria>epsilonproteobacteria   Campylobacter jejuni                                                N-acetyltransferase [Campylobacter jejuni].                                                                         
488944918       -                       263     bacteria>proteobacteria>epsilonproteobacteria   Campylobacter jejuni                                                N-acetyltransferase [Campylobacter jejuni].                                                                         
488945511       -                       263     bacteria>proteobacteria>epsilonproteobacteria   Campylobacter jejuni                                                hypothetical protein [Campylobacter jejuni].                                                                        
488950912       -                       263     bacteria>proteobacteria>epsilonproteobacteria   Campylobacter jejuni                                                N-acetyltransferase [Campylobacter jejuni].                                                                         
57238346        CJE1488                 261     bacteria>proteobacteria>epsilonproteobacteria   Campylobacter jejuni RM1221                                         hypothetical protein CJE1488 [Campylobacter jejuni RM1221].                                                         
157415559       C8J_1239                261     bacteria>proteobacteria>epsilonproteobacteria   Campylobacter jejuni subsp. jejuni 81116                            hypothetical protein C8J_1239 [Campylobacter jejuni subsp. jejuni 81116].                                           
488955200       -                       261     bacteria>proteobacteria>epsilonproteobacteria   Campylobacter jejuni                                                N-acetyltransferase [Campylobacter jejuni].                                                                         
488956254       -                       261     bacteria>proteobacteria>epsilonproteobacteria   Campylobacter jejuni                                                N-acetyltransferase [Campylobacter jejuni].                                                                         
222824296       Cla_1301                260     bacteria>proteobacteria>epsilonproteobacteria   Campylobacter lari RM2100                                           hypothetical protein Cla_1301 [Campylobacter lari RM2100].                                                          
495626699       -                       260     bacteria>proteobacteria>epsilonproteobacteria   Thiovulum sp. ES                                                    aminoglycoside N3'-acetyltransferase [Thiovulum sp. ES].                                                            
488939356       -                       258     bacteria>proteobacteria>epsilonproteobacteria   Campylobacter fetus                                                 N-acetyltransferase [Campylobacter fetus].                                                                          
490399928       -                       258     bacteria>proteobacteria>epsilonproteobacteria   Campylobacter upsaliensis                                           N-acetyltransferase [Campylobacter upsaliensis].                                                                    
490403233       -                       258     bacteria>proteobacteria>epsilonproteobacteria   Campylobacter upsaliensis                                           N-acetyltransferase [Campylobacter upsaliensis].                                                                    
488970348       -                       257     bacteria>proteobacteria>epsilonproteobacteria   Campylobacter jejuni                                                N-acetyltransferase [Campylobacter jejuni].                                                                         
218562907       -                       119     bacteria>proteobacteria>epsilonproteobacteria   Campylobacter jejuni subsp. jejuni NCTC 11168 = ATCC 700819         hypothetical protein Cj1296 [Campylobacter jejuni subsp. jejuni NCTC 11168 = ATCC 700819].                          
490425490       -                       119     bacteria>proteobacteria>epsilonproteobacteria   Campylobacter jejuni                                                aminoglycoside N3-acetyltransferase domain protein [Campylobacter jejuni].                                          
489013675       -                       255     bacteria>proteobacteria>epsilonproteobacteria   Campylobacter jejuni                                                N-acetyltransferase [Campylobacter jejuni].                                                                         
488953030       -                       130     bacteria>proteobacteria>epsilonproteobacteria   Campylobacter jejuni                                                Putative N-acetyltransferase, partial [Campylobacter jejuni].                                                       
488915640       -                       145     bacteria>proteobacteria>epsilonproteobacteria   Campylobacter jejuni                                                hypothetical protein [Campylobacter jejuni].                                                                        
384448540       CJSA_1235               145     bacteria>proteobacteria>epsilonproteobacteria   Campylobacter jejuni subsp. jejuni IA3902                           hypothetical protein CJSA_1235 [Campylobacter jejuni subsp. jejuni IA3902].                                         
218562908       -                       145     bacteria>proteobacteria>epsilonproteobacteria   Campylobacter jejuni subsp. jejuni NCTC 11168 = ATCC 700819         hypothetical protein Cj1297 [Campylobacter jejuni subsp. jejuni NCTC 11168 = ATCC 700819].                          
488933994       -                       263     bacteria>proteobacteria>epsilonproteobacteria   Campylobacter coli                                                  N-acetyltransferase [Campylobacter coli].                                                                           
488981754       -                       230     bacteria>proteobacteria>epsilonproteobacteria   Campylobacter jejuni                                                N-acetyltransferase [Campylobacter jejuni].                                                                         
488873863       -                       247     bacteria>proteobacteria>epsilonproteobacteria   Campylobacter coli                                                  hypothetical protein [Campylobacter coli].                                                                          
490410879       -                       247     bacteria>proteobacteria>epsilonproteobacteria   Campylobacter coli                                                  hypothetical protein [Campylobacter coli].                                                                          
491162220       -                       244     bacteria>proteobacteria>epsilonproteobacteria   Helicobacter pullorum                                               hypothetical protein [Helicobacter pullorum].                                                                       
121612330       CJJ81176_1315           239     bacteria>proteobacteria>epsilonproteobacteria   Campylobacter jejuni subsp. jejuni 81-176                           hypothetical protein CJJ81176_1315 [Campylobacter jejuni subsp. jejuni 81-176].                                     
488896114       -                       239     bacteria>proteobacteria>epsilonproteobacteria   Campylobacter coli                                                  N-acetyltransferase [Campylobacter coli].                                                                           
488920198       -                       239     bacteria>proteobacteria>epsilonproteobacteria   Campylobacter coli                                                  N-acetyltransferase [Campylobacter coli].                                                                           
488965720       -                       230     bacteria>proteobacteria>epsilonproteobacteria   Campylobacter jejuni                                                N-acetyltransferase [Campylobacter jejuni].                                                                         
488915582       -                       78      bacteria>proteobacteria>epsilonproteobacteria   Campylobacter jejuni                                                hypothetical protein, partial [Campylobacter jejuni].                                                               
491495424       -                       251     bacteria>proteobacteria>gammaproteobacteria     Aeromonas diversa                                                   aminoglycoside 3-N-acetyltransferase family protein [Aeromonas diversa].                                            
498321573       -                       254     bacteria>proteobacteria>gammaproteobacteria     Aeromonas aquariorum                                                aminoglycoside 3-N-acetyltransferase family protein [Aeromonas aquariorum].                                         
491448965       -                       254     bacteria>proteobacteria>gammaproteobacteria     Aeromonas hydrophila                                                aminoglycoside 3-N-acetyltransferase [Aeromonas hydrophila].                                                        
145297246       -                       254     bacteria>proteobacteria>gammaproteobacteria     Aeromonas salmonicida subsp. salmonicida A449                       hypothetical protein ASA_0140 [Aeromonas salmonicida subsp. salmonicida A449].                                      
117619581       -                       254     bacteria>proteobacteria>gammaproteobacteria     Aeromonas hydrophila subsp. hydrophila ATCC 7966                    aminoglycoside 3-N-acetyltransferase family protein [Aeromonas hydrophila subsp. hydrophila ATCC 7966].             
494021089       -                       257     bacteria>proteobacteria>gammaproteobacteria     Vibrio coralliilyticus                                              aminoglycoside N3'-acetyltransferase [Vibrio coralliilyticus].                                                      
491488942       -                       231     bacteria>proteobacteria>gammaproteobacteria     Aeromonas veronii                                                   aminoglycoside 3-N-acetyltransferase [Aeromonas veronii].                                                           
514360137       -                       816     bacteria>spirochaetes                           Leptospira santarosai                                               aminoglycoside 3-N-acetyltransferase [Leptospira santarosai].                                                       
495676412       -                       794     bacteria>spirochaetes                           Leptospira sp. Fiocruz LV4135                                       aminoglycoside 3-N-acetyltransferase [Leptospira sp. Fiocruz LV4135].                                               
# 46;                                                                                                                                                                                                                                                                                   
434389236       -                       426     bacteria>cyanobacteria                          Chamaesiphon minutus PCC 6605                                       methyltransferase family protein [Chamaesiphon minutus PCC 6605].                                                   
428205294       -                       424     bacteria>cyanobacteria                          Chroococcidiopsis thermalis PCC 7203                                C-methyltransferase [Chroococcidiopsis thermalis PCC 7203].                                                         
493565006       -                       426     bacteria>cyanobacteria                          Leptolyngbya sp. PCC 7375                                           methyltransferase family protein [Leptolyngbya sp. PCC 7375].                                                       
497454471       -                       428     bacteria>cyanobacteria                          Oscillatoriales cyanobacterium JSC-12                               methyltransferase family protein [Oscillatoriales cyanobacterium JSC-12].                                           
302038190       NIDE2886                422     bacteria>nitrospirae                            Candidatus Nitrospira defluvii                                      putative methyltransferase [Candidatus Nitrospira defluvii].                                                        
91200295        kuste2592               410     bacteria>planctomycetes                         Candidatus Kuenenia stuttgartiensis                                 conserved hypothetical protein [Candidatus Kuenenia stuttgartiensis].                                               
494420209       -                       414     bacteria>planctomycetes                         planctomycete KSU-1                                                 SAM-dependent methyltransferase [planctomycete KSU-1].                                                              
376276854       BCA52141_II0567         433     bacteria>proteobacteria>alphaproteobacteria     Brucella canis HSK A52141                                           C-methyltransferase [Brucella canis HSK A52141].                                                                    
384212950       BM590_B0412             433     bacteria>proteobacteria>alphaproteobacteria     Brucella melitensis M5-90                                           C-methyltransferase [Brucella melitensis M5-90].                                                                    
384410051       BM28_B0413              433     bacteria>proteobacteria>alphaproteobacteria     Brucella melitensis M28                                             C-methyltransferase [Brucella melitensis M28].                                                                      
490822919       -                       433     bacteria>proteobacteria>alphaproteobacteria     Brucella melitensis                                                 SAM-dependent methyltransferase [Brucella melitensis].                                                              
490824017       -                       433     bacteria>proteobacteria>alphaproteobacteria     Brucella melitensis                                                 SAM-dependent methyltransferase [Brucella melitensis].                                                              
492866606       -                       433     bacteria>proteobacteria>alphaproteobacteria     Brucella ovis                                                       SAM-dependent methyltransferase [Brucella ovis].                                                                    
493155800       -                       433     bacteria>proteobacteria>alphaproteobacteria     Brucella sp. 63/311                                                 hypothetical protein [Brucella sp. 63/311].                                                                         
493203727       -                       433     bacteria>proteobacteria>alphaproteobacteria     Brucella suis                                                       hypothetical protein [Brucella suis].                                                                               
493225282       -                       433     bacteria>proteobacteria>alphaproteobacteria     Brucella suis                                                       hypothetical protein [Brucella suis].                                                                               
493514366       -                       433     bacteria>proteobacteria>alphaproteobacteria     Ochrobactrum intermedium                                            SAM-dependent methyltransferase [Ochrobactrum intermedium].                                                         
495155754       -                       433     bacteria>proteobacteria>alphaproteobacteria     Ochrobactrum sp. CDB2                                               C-methyltransferase [Ochrobactrum sp. CDB2].                                                                        
495785506       -                       433     bacteria>proteobacteria>alphaproteobacteria     Brucella inopinata                                                  SAM-dependent methyltransferase [Brucella inopinata].                                                               
496762402       -                       433     bacteria>proteobacteria>alphaproteobacteria     Brucella sp. BO2                                                    SAM-dependent methyltransferase [Brucella sp. BO2].                                                                 
498344432       -                       433     bacteria>proteobacteria>alphaproteobacteria     Ochrobactrum anthropi                                               SAM-dependent methyltransferase [Ochrobactrum anthropi].                                                            
225686246       BMEA_B0417              433     bacteria>proteobacteria>alphaproteobacteria     Brucella melitensis ATCC 23457                                      C-methyltransferase [Brucella melitensis ATCC 23457].                                                               
227819575       NGR_b13420              431     bacteria>proteobacteria>alphaproteobacteria     Sinorhizobium fredii NGR234                                         methyltransferase [Sinorhizobium fredii NGR234].                                                                    
378763696       SFHH103_05710           431     bacteria>proteobacteria>alphaproteobacteria     Sinorhizobium fredii HH103                                          conserved hypothetical protein [Sinorhizobium fredii HH103].                                                        
496114382       -                       431     bacteria>proteobacteria>alphaproteobacteria     Mesorhizobium alhagi                                                SAM-dependent methyltransferase [Mesorhizobium alhagi].                                                             
15890193        Atu4798                 430     bacteria>proteobacteria>alphaproteobacteria     Agrobacterium fabrum str. C58                                       hypothetical protein Atu4798 [Agrobacterium fabrum str. C58].                                                       
332715751       -                       430     bacteria>proteobacteria>alphaproteobacteria     Agrobacterium sp. H13-3                                             C-methyltransferase [Agrobacterium sp. H13-3].                                                                      
17989174        BMEII0829               220     bacteria>proteobacteria>alphaproteobacteria     Brucella melitensis bv. 1 str. 16M                                  S-adenosylmethionine-dependent methyltransferase [Brucella melitensis bv. 1 str. 16M].                              
493354835       -                       430     bacteria>proteobacteria>alphaproteobacteria     Agrobacterium sp. ATCC 31749                                        SAM-dependent methyltransferase [Agrobacterium sp. ATCC 31749].                                                     
163844604       BSUIS_B0439             433     bacteria>proteobacteria>alphaproteobacteria     Brucella suis ATCC 23445                                            hypothetical protein BSUIS_B0439 [Brucella suis ATCC 23445].                                                        
161620507       BCAN_B0441              433     bacteria>proteobacteria>alphaproteobacteria     Brucella canis ATCC 23365                                           C-methyltransferase [Brucella canis ATCC 23365].                                                                    
148558137       BOV_A0381               433     bacteria>proteobacteria>alphaproteobacteria     Brucella ovis ATCC 25840                                            putative methyltransferase [Brucella ovis ATCC 25840].                                                              
23500187        BRA0438                 433     bacteria>proteobacteria>alphaproteobacteria     Brucella suis 1330                                                  methyltransferase [Brucella suis 1330].                                                                             
209967222       -                       423     bacteria>proteobacteria>alphaproteobacteria     Rhodospirillum centenum SW                                          NDP-hexose 3-C-methyltransferase [Rhodospirillum centenum SW].                                                      
493693327       -                       436     bacteria>proteobacteria>alphaproteobacteria     Brucella ceti                                                       SAM-dependent methyltransferase [Brucella ceti].                                                                    
146341726       -                       420     bacteria>proteobacteria>alphaproteobacteria     Bradyrhizobium sp. ORS 278                                          SAM-dependent methyltransferase [Bradyrhizobium sp. ORS 278].                                                       
148252623       -                       420     bacteria>proteobacteria>alphaproteobacteria     Bradyrhizobium sp. BTAi1                                            SAM-dependent methyltransferase [Bradyrhizobium sp. BTAi1].                                                         
153010711       Oant_3390               420     bacteria>proteobacteria>alphaproteobacteria     Ochrobactrum anthropi ATCC 49188                                    C-methyltransferase [Ochrobactrum anthropi ATCC 49188].                                                             
459289281       -                       420     bacteria>proteobacteria>alphaproteobacteria     Bradyrhizobium oligotrophicum S58                                   putative SAM-dependent methyltransferase [Bradyrhizobium oligotrophicum S58].                                       
493658473       -                       420     bacteria>proteobacteria>alphaproteobacteria     Bradyrhizobium sp. ORS 285                                          SAM-dependent methyltransferase [Bradyrhizobium sp. ORS 285].                                                       
496320751       -                       420     bacteria>proteobacteria>alphaproteobacteria     Bradyrhizobium sp. ORS 375                                          SAM-dependent methyltransferase [Bradyrhizobium sp. ORS 375].                                                       
170743094       -                       431     bacteria>proteobacteria>alphaproteobacteria     Methylobacterium sp. 4-46                                           C-methyltransferase [Methylobacterium sp. 4-46].                                                                    
488576445       -                       436     bacteria>proteobacteria>alphaproteobacteria     Hyphomicrobium denitrificans 1NES1                                  hypothetical protein HYPDE_29593 [Hyphomicrobium denitrificans 1NES1].                                              
489613190       -                       404     bacteria>proteobacteria>alphaproteobacteria     Agrobacterium tumefaciens                                           SAM-dependent methyltransferase [Agrobacterium tumefaciens].                                                        
17989173        BMEII0828               188     bacteria>proteobacteria>alphaproteobacteria     Brucella melitensis bv. 1 str. 16M                                  S-adenosylmethionine-dependent methyltransferase, partial [Brucella melitensis bv. 1 str. 16M].                     
491923792       -                       430     bacteria>proteobacteria>betaproteobacteria      Lautropia mirabilis                                                 SAM-dependent methyltransferase [Lautropia mirabilis].                                                              
# 46;                                                                                                                                                                                                                                                                                   
144897871       MGR_0032                358     bacteria>proteobacteria>alphaproteobacteria     Magnetospirillum gryphiswaldense MSR-1                              Glycosyltransferases involved in cell wall biogenesis [Magnetospirillum gryphiswaldense MSR-1].                     
378776729       -                       338     bacteria>proteobacteria>gammaproteobacteria     Legionella pneumophila subsp. pneumophila ATCC 43290                putative glycosyl transferase [Legionella pneumophila subsp. pneumophila ATCC 43290].                               
488576442       -                       338     bacteria>proteobacteria>alphaproteobacteria     Hyphomicrobium denitrificans 1NES1                                  hyaluronan synthase [Hyphomicrobium denitrificans 1NES1].                                                           
509150110       -                       338     bacteria>proteobacteria>gammaproteobacteria     Legionella pneumophila subsp. pneumophila str. Thunder Bay          hypothetical protein LP6_0766 [Legionella pneumophila subsp. pneumophila str. Thunder Bay].                         
315133429       LPSG6_023               321     bacteria>proteobacteria>gammaproteobacteria     Legionella pneumophila subsp. pneumophila ATCC 33215                putative glycosyl transferase [Legionella pneumophila subsp. pneumophila ATCC 33215].                               
490092787       -                       321     bacteria>actinobacteria                         Streptomyces viridochromogenes                                      glycosyl transferase [Streptomyces viridochromogenes].                                                              
490060562       -                       318     bacteria>actinobacteria                         Streptomyces clavuligerus                                           glycosyl transferase [Streptomyces clavuligerus].                                                                   
493388669       -                       318     bacteria>actinobacteria                         Streptomyces tsukubaensis                                           glycosyl transferase [Streptomyces tsukubaensis].                                                                   
496443438       -                       318     bacteria>actinobacteria                         Saccharomonospora marina                                            glycosyl transferase [Saccharomonospora marina].                                                                    
497265632       -                       318     bacteria>bacteroidetes                          Fulvivirga imtechensis                                              glycosyl transferase, family 2 [Fulvivirga imtechensis].                                                            
497405361       -                       318     bacteria>actinobacteria                         Streptomyces himastatinicus                                         glycosyl transferase [Streptomyces himastatinicus].                                                                 
514331409       STRAU_2634              318     bacteria>actinobacteria                         Streptomyces aurantiacus JA 4570                                    hypothetical protein STRAU_2634 [Streptomyces aurantiacus JA 4570].                                                 
491293950       -                       316     bacteria>actinobacteria                         Amycolatopsis azurea                                                Dolichol-phosphate mannosyltransferase [Amycolatopsis azurea].                                                      
494090125       -                       316     bacteria>actinobacteria                         Amycolatopsis decaplanina                                           glycosyl transferase [Amycolatopsis decaplanina].                                                                   
506929126       -                       316     bacteria>actinobacteria                         Amycolatopsis orientalis HCCB10007                                  glycosyl transferase [Amycolatopsis orientalis HCCB10007].                                                          
21218941        -                       315     bacteria>actinobacteria                         Streptomyces coelicolor A3(2)                                       glycosyl transferase [Streptomyces coelicolor A3(2)].                                                               
22657450        ste22                   315     bacteria>actinobacteria                         Streptomyces sp. 139                                                putative glycosyl transferase [Streptomyces sp. 139].                                                               
290956843       -                       315     bacteria>actinobacteria                         Streptomyces scabiei 87.22                                          glycosyl transferase family protein [Streptomyces scabiei 87.22].                                                   
345013058       -                       315     bacteria>actinobacteria                         Streptomyces violaceusniger Tu 4113                                 family 2 glycosyl transferase [Streptomyces violaceusniger Tu 4113].                                                
374992313       -                       315     bacteria>actinobacteria                         Streptomyces bingchenggensis BCW-1                                  putative glycosyl transferase [Streptomyces bingchenggensis BCW-1].                                                 
386843072       -                       315     bacteria>actinobacteria                         Streptomyces hygroscopicus subsp. jinggangensis 5008                glycosyl transferase [Streptomyces hygroscopicus subsp. jinggangensis 5008].                                        
408682901       SVEN_7183               315     bacteria>actinobacteria                         Streptomyces venezuelae ATCC 10712                                  glycosyl transferase [Streptomyces venezuelae ATCC 10712].                                                          
490076295       -                       315     bacteria>actinobacteria                         Streptomyces lividans                                               glycosyl transferase [Streptomyces lividans].                                                                       
490095233       -                       315     bacteria>actinobacteria                         Streptomyces viridochromogenes                                      putative Glycosyl transferase [Streptomyces viridochromogenes].                                                     
491062547       -                       315     bacteria>actinobacteria                         Streptomyces griseoflavus                                           glycosyl transferase [Streptomyces griseoflavus].                                                                   
491453111       -                       315     bacteria>actinobacteria                         Streptomyces pristinaespiralis                                      glycosyl transferase [Streptomyces pristinaespiralis].                                                              
491624202       -                       315     bacteria>actinobacteria                         Streptomyces bottropensis                                           glycosyl transferase family protein [Streptomyces bottropensis].                                                    
493096428       -                       315     bacteria>actinobacteria                         Streptomyces gancidicus                                             glycosyl transferase family protein [Streptomyces gancidicus].                                                      
493112919       -                       315     bacteria>actinobacteria                         Streptomyces griseoaurantiacus                                      glycosyl transferase [Streptomyces griseoaurantiacus].                                                              
494472689       -                       315     bacteria>actinobacteria                         Streptomyces sp. C                                                  glycosyl transferase [Streptomyces sp. C].                                                                          
494766797       -                       315     bacteria>actinobacteria                         Streptomyces zinciresistens                                         glycosyl transferase [Streptomyces zinciresistens].                                                                 
496680530       -                       315     bacteria>actinobacteria                         Streptomyces ipomoeae                                               glycosyltransferase, group 2 family protein [Streptomyces ipomoeae].                                                
497720893       -                       315     bacteria>actinobacteria                         Streptomyces chartreusis                                            glycosyl transferase [Streptomyces chartreusis].                                                                    
512668666       -                       315     bacteria>actinobacteria                         Streptomyces sp. HPH0547                                            hypothetical protein [Streptomyces sp. HPH0547].                                                                    
514430893       -                       315     bacteria>actinobacteria                         Streptomyces albulus                                                putative glycosyl transferase [Streptomyces albulus].                                                               
300782494       AMED_0563               314     bacteria>actinobacteria                         Amycolatopsis mediterranei U32                                      glycosyl transferase family protein [Amycolatopsis mediterranei U32].                                               
489169775       -                       314     bacteria>actinobacteria                         Amycolatopsis vancoresmycina                                        glycosyl transferase [Amycolatopsis vancoresmycina].                                                                
271962212       -                       306     bacteria>actinobacteria                         Streptosporangium roseum DSM 43021                                  cell wall biogenesis glycosyltransferase-like protein [Streptosporangium roseum DSM 43021].                         
148252628       -                       304     bacteria>proteobacteria>alphaproteobacteria     Bradyrhizobium sp. BTAi1                                            hypothetical protein BBta_1054 [Bradyrhizobium sp. BTAi1].                                                          
315133428       LPSG6_022               301     bacteria>proteobacteria>gammaproteobacteria     Legionella pneumophila subsp. pneumophila ATCC 33215                putative glycosyltransferase [Legionella pneumophila subsp. pneumophila ATCC 33215].                                
378776728       -                       301     bacteria>proteobacteria>gammaproteobacteria     Legionella pneumophila subsp. pneumophila ATCC 43290                glycosyl transferase family protein [Legionella pneumophila subsp. pneumophila ATCC 43290].                         
492263188       -                       301     bacteria>proteobacteria>betaproteobacteria      Acidovorax delafieldii                                              glycosyl transferase family 2 [Acidovorax delafieldii].                                                             
509150109       -                       301     bacteria>proteobacteria>gammaproteobacteria     Legionella pneumophila subsp. pneumophila str. Thunder Bay          glycosyl transferase [Legionella pneumophila subsp. pneumophila str. Thunder Bay].                                  
495880034       -                       255     archaea>euryarchaeota                           Thermoplasmatales archaeon SCGC AB-540-F20                          glycosyl transferase [Thermoplasmatales archaeon SCGC AB-540-F20].                                                  
494629406       -                       244     bacteria>actinobacteria                         Streptomyces coelicoflavus                                          glycosyl transferase, partial [Streptomyces coelicoflavus].                                                         
495945474       -                       213     bacteria>planctomycetes                         Rhodopirellula europaea                                             glycosyltransferase [Rhodopirellula europaea].                                                                      
# 46;                                                                                                                                                                                                                                                                                   
497684015       -                       237     bacteria>actinobacteria                         Streptomyces clavuligerus                                           GlcNAc-PI de-N-acetylase [Streptomyces clavuligerus].                                                               
511094631       -                       230     bacteria>actinobacteria                         Streptomyces lividans                                               hypothetical protein [Streptomyces lividans].                                                                       
496443434       -                       229     bacteria>actinobacteria                         Saccharomonospora marina                                            GlcNAc-PI de-N-acetylase [Saccharomonospora marina].                                                                
506929130       -                       229     bacteria>actinobacteria                         Amycolatopsis orientalis HCCB10007                                  LmbE family protein [Amycolatopsis orientalis HCCB10007].                                                           
271962207       -                       225     bacteria>actinobacteria                         Streptosporangium roseum DSM 43021                                  deacetylase [Streptosporangium roseum DSM 43021].                                                                   
514331413       STRAU_2638              201     bacteria>actinobacteria                         Streptomyces aurantiacus JA 4570                                    hypothetical protein STRAU_2638 [Streptomyces aurantiacus JA 4570].                                                 
514430889       -                       215     bacteria>actinobacteria                         Streptomyces albulus                                                hypothetical protein [Streptomyces albulus].                                                                        
512668674       -                       215     bacteria>actinobacteria                         Streptomyces sp. HPH0547                                            hypothetical protein [Streptomyces sp. HPH0547].                                                                    
498046214       -                       215     bacteria>actinobacteria                         Streptomyces acidiscabies                                           GlcNAc-PI de-N-acetylase [Streptomyces acidiscabies].                                                               
498535585       -                       218     bacteria>actinobacteria                         Nocardioides sp. CF8                                                GlcNAc-PI de-N-acetylase [Nocardioides sp. CF8].                                                                    
497405365       -                       215     bacteria>actinobacteria                         Streptomyces himastatinicus                                         GlcNAc-PI de-N-acetylase [Streptomyces himastatinicus].                                                             
496680680       -                       215     bacteria>actinobacteria                         Streptomyces ipomoeae                                               N-acetylglucosaminylphosphatidylinositol deacetylase [Streptomyces ipomoeae].                                       
491293958       -                       217     bacteria>actinobacteria                         Amycolatopsis azurea                                                hypothetical protein [Amycolatopsis azurea].                                                                        
494090129       -                       217     bacteria>actinobacteria                         Amycolatopsis decaplanina                                           LmbE family protein [Amycolatopsis decaplanina].                                                                    
345013054       -                       216     bacteria>actinobacteria                         Streptomyces violaceusniger Tu 4113                                 LmbE family protein [Streptomyces violaceusniger Tu 4113].                                                          
494766790       -                       215     bacteria>actinobacteria                         Streptomyces zinciresistens                                         GlcNAc-PI de-N-acetylase [Streptomyces zinciresistens].                                                             
497720903       -                       216     bacteria>actinobacteria                         Streptomyces chartreusis                                            GlcNAc-PI de-N-acetylase [Streptomyces chartreusis].                                                                
21218937        -                       215     bacteria>actinobacteria                         Streptomyces coelicolor A3(2)                                       hypothetical protein SCO0394 [Streptomyces coelicolor A3(2)].                                                       
22657446        ste18                   215     bacteria>actinobacteria                         Streptomyces sp. 139                                                hypothetical protein Ste18 [Streptomyces sp. 139].                                                                  
290956839       -                       215     bacteria>actinobacteria                         Streptomyces scabiei 87.22                                          hypothetical protein SCAB_23471 [Streptomyces scabiei 87.22].                                                       
300782498       AMED_0567               215     bacteria>actinobacteria                         Amycolatopsis mediterranei U32                                      LmbE family protein [Amycolatopsis mediterranei U32].                                                               
374992309       -                       215     bacteria>actinobacteria                         Streptomyces bingchenggensis BCW-1                                  hypothetical protein SBI_09555 [Streptomyces bingchenggensis BCW-1].                                                
386843076       -                       215     bacteria>actinobacteria                         Streptomyces hygroscopicus subsp. jinggangensis 5008                hypothetical protein SHJG_6994 [Streptomyces hygroscopicus subsp. jinggangensis 5008].                              
408682905       SVEN_7187               215     bacteria>actinobacteria                         Streptomyces venezuelae ATCC 10712                                  hypothetical protein SVEN_7187 [Streptomyces venezuelae ATCC 10712].                                                
489169761       -                       215     bacteria>actinobacteria                         Amycolatopsis vancoresmycina                                        LmbE family protein [Amycolatopsis vancoresmycina].                                                                 
490054999       -                       215     bacteria>actinobacteria                         Streptomyces clavuligerus                                           GlcNAc-PI de-N-acetylase [Streptomyces clavuligerus].                                                               
490076299       -                       215     bacteria>actinobacteria                         Streptomyces lividans                                               GlcNAc-PI de-N-acetylase [Streptomyces lividans].                                                                   
490092791       -                       215     bacteria>actinobacteria                         Streptomyces viridochromogenes                                      GlcNAc-PI de-N-acetylase [Streptomyces viridochromogenes].                                                          
490095229       -                       215     bacteria>actinobacteria                         Streptomyces viridochromogenes                                      hypothetical protein [Streptomyces viridochromogenes].                                                              
491062536       -                       215     bacteria>actinobacteria                         Streptomyces griseoflavus                                           GlcNAc-PI de-N-acetylase [Streptomyces griseoflavus].                                                               
491624208       -                       215     bacteria>actinobacteria                         Streptomyces bottropensis                                           GlcNAc-PI de-N-acetylase [Streptomyces bottropensis].                                                               
494629410       -                       215     bacteria>actinobacteria                         Streptomyces coelicoflavus                                          GlcNAc-PI de-N-acetylase [Streptomyces coelicoflavus].                                                              
493096440       -                       215     bacteria>actinobacteria                         Streptomyces gancidicus                                             hypothetical protein [Streptomyces gancidicus].                                                                     
493112924       -                       215     bacteria>actinobacteria                         Streptomyces griseoaurantiacus                                      GlcNAc-PI de-N-acetylase [Streptomyces griseoaurantiacus].                                                          
493388673       -                       215     bacteria>actinobacteria                         Streptomyces tsukubaensis                                           GlcNAc-PI de-N-acetylase [Streptomyces tsukubaensis].                                                               
494472685       -                       215     bacteria>actinobacteria                         Streptomyces sp. C                                                  GlcNAc-PI de-N-acetylase [Streptomyces sp. C].                                                                      
491453104       -                       197     bacteria>actinobacteria                         Streptomyces pristinaespiralis                                      GlcNAc-PI de-N-acetylase, partial [Streptomyces pristinaespiralis].                                                 
332667361       -                       217     bacteria>bacteroidetes                          Haliscomenobacter hydrossis DSM 1100                                LmbE family protein [Haliscomenobacter hydrossis DSM 1100].                                                         
497265637       -                       213     bacteria>bacteroidetes                          Fulvivirga imtechensis                                              hypothetical protein [Fulvivirga imtechensis].                                                                      
493565003       -                       219     bacteria>cyanobacteria                          Leptolyngbya sp. PCC 7375                                           putative LmbE-like protein [Leptolyngbya sp. PCC 7375].                                                             
427733976       -                       217     bacteria>cyanobacteria                          Rivularia sp. PCC 7116                                              putative LmbE-like protein [Rivularia sp. PCC 7116].                                                                
434389239       -                       216     bacteria>cyanobacteria                          Chamaesiphon minutus PCC 6605                                       putative LmbE-like protein [Chamaesiphon minutus PCC 6605].                                                         
497454474       -                       219     bacteria>cyanobacteria                          Oscillatoriales cyanobacterium JSC-12                               putative LmbE-like protein [Oscillatoriales cyanobacterium JSC-12].                                                 
490819706       -                       218     bacteria>proteobacteria>alphaproteobacteria     Brucella melitensis                                                 GlcNAc-PI de-N-acetylase [Brucella melitensis].                                                                     
488576447       -                       218     bacteria>proteobacteria>alphaproteobacteria     Hyphomicrobium denitrificans 1NES1                                  LmbE-like protein [Hyphomicrobium denitrificans 1NES1].                                                             
492263186       -                       215     bacteria>proteobacteria>betaproteobacteria      Acidovorax delafieldii                                              GlcNAc-PI de-N-acetylase [Acidovorax delafieldii].                                                                  
# 43;                                                                                                                                                                                                                                                                                   
495572322       -                       220     archaea                                         Candidatus Nitrosopumilus salaria                                   acylneuraminate cytidylyltransferase [Candidatus Nitrosopumilus salaria].                                           
494645155       -                       263     archaea                                         Candidatus Nitrosoarchaeum limnia                                   acylneuraminate cytidylyltransferase [Candidatus Nitrosoarchaeum limnia].                                           
161527647       Nmar_0135               252     archaea                                         Nitrosopumilus maritimus SCM1                                       acylneuraminate cytidylyltransferase [Nitrosopumilus maritimus SCM1].                                               
495562975       -                       431     bacteria>aquificae                              Hydrogenivirga sp. 128-5-R1-1                                       aminotransferase class III [Hydrogenivirga sp. 128-5-R1-1].                                                         
495562977       -                       272     bacteria>aquificae                              Hydrogenivirga sp. 128-5-R1-1                                       Aldo/keto reductase [Hydrogenivirga sp. 128-5-R1-1].                                                                
495562976       -                       256     bacteria>aquificae                              Hydrogenivirga sp. 128-5-R1-1                                       hypothetical protein [Hydrogenivirga sp. 128-5-R1-1].                                                               
495839552       -                       248     bacteria>bacteroidetes                          Prevotella maculosa                                                 glycosyl transferase family 2 [Prevotella maculosa].                                                                
496345011       -                       204     bacteria>bacteroidetes                          Nitritalea halalkaliphila                                           spore coat polysaccharide biosynthesis protein F [Nitritalea halalkaliphila].                                       
332667362       -                       475     bacteria>bacteroidetes                          Haliscomenobacter hydrossis DSM 1100                                glutamate-1-semialdehyde 2,1-aminomutase [Haliscomenobacter hydrossis DSM 1100].                                    
427733975       -                       445     bacteria>cyanobacteria                          Rivularia sp. PCC 7116                                              glutamate-1-semialdehyde aminotransferase [Rivularia sp. PCC 7116].                                                 
435854891       -                       253     bacteria>firmicutes                             Halobacteroides halobius DSM 5150                                   spore coat polysaccharide biosynthesis protein F, CMP-KDO synthetase [Halobacteroides halobius DSM 5150].           
495945475       -                       685     bacteria>planctomycetes                         Rhodopirellula europaea                                             glutamate-1-semialdehyde aminotransferase [Rhodopirellula europaea].                                                
17989179        BMEII0834               453     bacteria>proteobacteria>alphaproteobacteria     Brucella melitensis bv. 1 str. 16M                                  glutamate-1-semialdehyde 2,1-aminomutase [Brucella melitensis bv. 1 str. 16M].                                      
23500182        BRA0433                 453     bacteria>proteobacteria>alphaproteobacteria     Brucella suis 1330                                                  glutamate-1-semialdehyde 2,1-aminomutase [Brucella suis 1330].                                                      
161620502       BCAN_B0436              453     bacteria>proteobacteria>alphaproteobacteria     Brucella canis ATCC 23365                                           glutamate-1-semialdehyde 2,1-aminomutase [Brucella canis ATCC 23365].                                               
163844599       BSUIS_B0434             453     bacteria>proteobacteria>alphaproteobacteria     Brucella suis ATCC 23445                                            glutamate-1-semialdehyde 2,1-aminomutase [Brucella suis ATCC 23445].                                                
225686241       BMEA_B0412              453     bacteria>proteobacteria>alphaproteobacteria     Brucella melitensis ATCC 23457                                      glutamate-1-semialdehyde 2,1-aminomutase [Brucella melitensis ATCC 23457].                                          
376276859       BCA52141_II0575         453     bacteria>proteobacteria>alphaproteobacteria     Brucella canis HSK A52141                                           Bme26 protein [Brucella canis HSK A52141].                                                                          
384212945       BM590_B0407             453     bacteria>proteobacteria>alphaproteobacteria     Brucella melitensis M5-90                                           glutamate-1-semialdehyde 2,1-aminomutase [Brucella melitensis M5-90].                                               
384410046       BM28_B0408              453     bacteria>proteobacteria>alphaproteobacteria     Brucella melitensis M28                                             glutamate-1-semialdehyde 2,1-aminomutase [Brucella melitensis M28].                                                 
490822922       -                       453     bacteria>proteobacteria>alphaproteobacteria     Brucella melitensis                                                 glutamate-1-semialdehyde 2,1-aminomutase [Brucella melitensis].                                                     
496114386       -                       456     bacteria>proteobacteria>alphaproteobacteria     Mesorhizobium alhagi                                                glutamate-1-semialdehyde 2,1-aminomutase [Mesorhizobium alhagi].                                                    
490825276       -                       453     bacteria>proteobacteria>alphaproteobacteria     Brucella ovis                                                       glutamate-1-semialdehyde 2,1-aminomutase [Brucella ovis].                                                           
490830272       -                       453     bacteria>proteobacteria>alphaproteobacteria     Brucella suis                                                       glutamate-1-semialdehyde 2,1-aminomutase [Brucella suis].                                                           
493099990       -                       453     bacteria>proteobacteria>alphaproteobacteria     Brucella melitensis                                                 glutamate-1-semialdehyde 2,1-aminomutase [Brucella melitensis].                                                     
493173998       -                       453     bacteria>proteobacteria>alphaproteobacteria     Brucella sp. F5/06                                                  glutamate-1-semialdehyde 2,1-aminomutase [Brucella sp. F5/06].                                                      
495785497       -                       453     bacteria>proteobacteria>alphaproteobacteria     Brucella inopinata                                                  glutamate-1-semialdehyde 2,1-aminomutase [Brucella inopinata].                                                      
153010706       Oant_3385               451     bacteria>proteobacteria>alphaproteobacteria     Ochrobactrum anthropi ATCC 49188                                    glutamate-1-semialdehyde 2,1-aminomutase [Ochrobactrum anthropi ATCC 49188].                                        
496762414       -                       526     bacteria>proteobacteria>alphaproteobacteria     Brucella sp. BO2                                                    glutamate-1-semialdehyde 2,1-aminomutase [Brucella sp. BO2].                                                        
493514361       -                       451     bacteria>proteobacteria>alphaproteobacteria     Ochrobactrum intermedium                                            glutamate-1-semialdehyde 2,1-aminomutase [Ochrobactrum intermedium].                                                
498344427       -                       451     bacteria>proteobacteria>alphaproteobacteria     Ochrobactrum anthropi                                               glutamate-1-semialdehyde 2,1-aminomutase [Ochrobactrum anthropi].                                                   
495155759       -                       450     bacteria>proteobacteria>alphaproteobacteria     Ochrobactrum sp. CDB2                                               glutamate-1-semialdehyde 2,1-aminomutase [Ochrobactrum sp. CDB2].                                                   
490828054       -                       458     bacteria>proteobacteria>alphaproteobacteria     Brucella suis                                                       glutamate-1-semialdehyde 2,1-aminomutase [Brucella suis].                                                           
493354839       -                       467     bacteria>proteobacteria>alphaproteobacteria     Agrobacterium sp. ATCC 31749                                        glutamate-1-semialdehyde 2,1-aminomutase [Agrobacterium sp. ATCC 31749].                                            
489613181       -                       467     bacteria>proteobacteria>alphaproteobacteria     Agrobacterium tumefaciens                                           glutamate-1-semialdehyde 2,1-aminomutase [Agrobacterium tumefaciens].                                               
332715747       -                       467     bacteria>proteobacteria>alphaproteobacteria     Agrobacterium sp. H13-3                                             glutamate-1-semialdehyde 2,1-aminomutase [Agrobacterium sp. H13-3].                                                 
159186328       Atu4802                 467     bacteria>proteobacteria>alphaproteobacteria     Agrobacterium fabrum str. C58                                       glutamate-1-semialdehyde 2,1-aminomutase [Agrobacterium fabrum str. C58].                                           
497513394       -                       485     bacteria>proteobacteria>alphaproteobacteria     Rhodobacteraceae bacterium HTCC2083                                 oxidoreductase, aldo/keto reductase family [Rhodobacteraceae bacterium HTCC2083].                                   
493693325       -                       499     bacteria>proteobacteria>alphaproteobacteria     Brucella ceti                                                       glutamate-1-semialdehyde 2,1-aminomutase [Brucella ceti].                                                           
148558466       BOV_A0376               499     bacteria>proteobacteria>alphaproteobacteria     Brucella ovis ATCC 25840                                            glutamate-1-semialdehyde 2,1-aminomutase [Brucella ovis ATCC 25840].                                                
490824779       -                       453     bacteria>proteobacteria>alphaproteobacteria     Brucella melitensis                                                 Bme26 protein [Brucella melitensis].                                                                                
491923795       -                       451     bacteria>proteobacteria>betaproteobacteria      Lautropia mirabilis                                                 glutamate-1-semialdehyde 2,1-aminomutase [Lautropia mirabilis].                                                     
496440187       -                       239     bacteria>proteobacteria>gammaproteobacteria     Thiorhodovibrio sp. 970                                             spore coat polysaccharide biosynthesis protein F, CMP-KDO synthetase [Thiorhodovibrio sp. 970].                     
# 40;                                                                                                                                                                                                                                                                                   
491293949       -                       182     bacteria>actinobacteria                         Amycolatopsis azurea                                                dTDP-4-dehydrorhamnose 3,5-epimerase [Amycolatopsis azurea].                                                        
497265636       -                       184     bacteria>bacteroidetes                          Fulvivirga imtechensis                                              dTDP-4-dehydrorhamnose 3,5-epimerase [Fulvivirga imtechensis].                                                      
428205295       -                       180     bacteria>cyanobacteria                          Chroococcidiopsis thermalis PCC 7203                                dTDP-4-dehydrorhamnose 3,5-epimerase [Chroococcidiopsis thermalis PCC 7203].                                        
91200296        kuste2593               183     bacteria>planctomycetes                         Candidatus Kuenenia stuttgartiensis                                 strongly similar to dTDP-4-dehydrorhamnose 3,5-epimerase [Candidatus Kuenenia stuttgartiensis].                     
494420207       -                       174     bacteria>planctomycetes                         planctomycete KSU-1                                                 dTDP-4-dehydrorhamnose 3,5-epimerase [planctomycete KSU-1].                                                         
490824018       -                       184     bacteria>proteobacteria>alphaproteobacteria     Brucella melitensis                                                 dTDP-4-dehydrorhamnose 3,5-epimerase [Brucella melitensis].                                                         
490819700       -                       184     bacteria>proteobacteria>alphaproteobacteria     Brucella melitensis                                                 dTDP-4-dehydrorhamnose 3,5-epimerase [Brucella melitensis].                                                         
17989175        BMEII0830               184     bacteria>proteobacteria>alphaproteobacteria     Brucella melitensis bv. 1 str. 16M                                  dTDP-4-dehydrorhamnose 3,5-epimerase / dTDP-4-dehydrorhamnose reductase [Brucella melitensis bv. 1 str. 16M].       
209967225       -                       195     bacteria>proteobacteria>alphaproteobacteria     Rhodospirillum centenum SW                                          dTDP-4-dehydrorhamnose 3,5-epimerase [Rhodospirillum centenum SW].                                                  
493514365       -                       181     bacteria>proteobacteria>alphaproteobacteria     Ochrobactrum intermedium                                            dTDP-4-dehydrorhamnose 3,5-epimerase [Ochrobactrum intermedium].                                                    
146341725       -                       180     bacteria>proteobacteria>alphaproteobacteria     Bradyrhizobium sp. ORS 278                                          dTDP-4-dehydrorhamnose 3,5-epimerase [Bradyrhizobium sp. ORS 278].                                                  
493105712       -                       184     bacteria>proteobacteria>alphaproteobacteria     Brucella melitensis                                                 dTDP-4-dehydrorhamnose 3,5-epimerase [Brucella melitensis].                                                         
492866599       -                       184     bacteria>proteobacteria>alphaproteobacteria     Brucella ovis                                                       dTDP-4-dehydrorhamnose 3,5-epimerase [Brucella ovis].                                                               
459289282       -                       180     bacteria>proteobacteria>alphaproteobacteria     Bradyrhizobium oligotrophicum S58                                   putative dTDP-4-dehydrorhamnose 3,5-epimerase [Bradyrhizobium oligotrophicum S58].                                  
493658474       -                       180     bacteria>proteobacteria>alphaproteobacteria     Bradyrhizobium sp. ORS 285                                          dTDP-4-dehydrorhamnose 3,5-epimerase [Bradyrhizobium sp. ORS 285].                                                  
496320750       -                       180     bacteria>proteobacteria>alphaproteobacteria     Bradyrhizobium sp. ORS 375                                          dTDP-4-dehydrorhamnose 3,5-epimerase [Bradyrhizobium sp. ORS 375].                                                  
227819574       NGR_b13410              179     bacteria>proteobacteria>alphaproteobacteria     Sinorhizobium fredii NGR234                                         dTDP-4-dehydrorhamnose 3,5-epimerase [Sinorhizobium fredii NGR234].                                                 
378763697       SFHH103_05711           179     bacteria>proteobacteria>alphaproteobacteria     Sinorhizobium fredii HH103                                          dTDP-4-dehydrorhamnose 3,5-epimerase [Sinorhizobium fredii HH103].                                                  
496114383       -                       179     bacteria>proteobacteria>alphaproteobacteria     Mesorhizobium alhagi                                                dTDP-4-dehydrorhamnose 3,5-epimerase [Mesorhizobium alhagi].                                                        
159186325       Atu4799                 175     bacteria>proteobacteria>alphaproteobacteria     Agrobacterium fabrum str. C58                                       dTDP-4-dehydrorhamnose 3,5-epimerase [Agrobacterium fabrum str. C58].                                               
332715750       -                       175     bacteria>proteobacteria>alphaproteobacteria     Agrobacterium sp. H13-3                                             dTDP-4-dehydrorhamnose 3,5-epimerase [Agrobacterium sp. H13-3].                                                     
489613187       -                       175     bacteria>proteobacteria>alphaproteobacteria     Agrobacterium tumefaciens                                           dTDP-4-dehydrorhamnose 3,5-epimerase [Agrobacterium tumefaciens].                                                   
493354836       -                       175     bacteria>proteobacteria>alphaproteobacteria     Agrobacterium fabrum                                                dTDP-4-dehydrorhamnose 3,5-epimerase [Agrobacterium fabrum].                                                        
23500186        BRA0437                 174     bacteria>proteobacteria>alphaproteobacteria     Brucella suis 1330                                                  dTDP-4-dehydrorhamnose 3,5-epimerase [Brucella suis 1330].                                                          
148558245       BOV_A0379               174     bacteria>proteobacteria>alphaproteobacteria     Brucella ovis ATCC 25840                                            dTDP-4-dehydrorhamnose 3,5-epimerase [Brucella ovis ATCC 25840].                                                    
153010710       Oant_3389               174     bacteria>proteobacteria>alphaproteobacteria     Ochrobactrum anthropi ATCC 49188                                    dTDP-4-dehydrorhamnose 3,5-epimerase [Ochrobactrum anthropi ATCC 49188].                                            
161620506       BCAN_B0440              174     bacteria>proteobacteria>alphaproteobacteria     Brucella canis ATCC 23365                                           dTDP-4-dehydrorhamnose 3,5-epimerase [Brucella canis ATCC 23365].                                                   
163844603       BSUIS_B0438             174     bacteria>proteobacteria>alphaproteobacteria     Brucella suis ATCC 23445                                            dTDP-4-dehydrorhamnose 3,5-epimerase [Brucella suis ATCC 23445].                                                    
376276855       BCA52141_II0568         174     bacteria>proteobacteria>alphaproteobacteria     Brucella canis HSK A52141                                           dTDP-4-dehydrorhamnose reductase [Brucella canis HSK A52141].                                                       
490825272       -                       174     bacteria>proteobacteria>alphaproteobacteria     Brucella suis                                                       dTDP-4-dehydrorhamnose reductase [Brucella neotomae].                                                               
493516090       -                       174     bacteria>proteobacteria>alphaproteobacteria     Ochrobactrum intermedium                                            dTDP-4-dehydrorhamnose 3,5-epimerase [Ochrobactrum intermedium].                                                    
170743095       -                       205     bacteria>proteobacteria>alphaproteobacteria     Methylobacterium sp. 4-46                                           dTDP-4-dehydrorhamnose 3,5-epimerase [Methylobacterium sp. 4-46].                                                   
495155755       -                       174     bacteria>proteobacteria>alphaproteobacteria     Ochrobactrum sp. CDB2                                               dTDP-4-dehydrorhamnose 3,5-epimerase [Ochrobactrum sp. CDB2].                                                       
495785504       -                       174     bacteria>proteobacteria>alphaproteobacteria     Brucella inopinata                                                  dTDP-4-dehydrorhamnose 3,5-epimerase [Brucella inopinata].                                                          
496762404       -                       174     bacteria>proteobacteria>alphaproteobacteria     Brucella sp. BO2                                                    dTDP-4-dehydrorhamnose 3,5-epimerase [Brucella sp. BO2].                                                            
498344431       -                       174     bacteria>proteobacteria>alphaproteobacteria     Ochrobactrum anthropi                                               dTDP-4-dehydrorhamnose 3,5-epimerase [Ochrobactrum anthropi].                                                       
148252624       -                       167     bacteria>proteobacteria>alphaproteobacteria     Bradyrhizobium sp. BTAi1                                            dTDP-4-dehydrorhamnose 3,5-epimerase [Bradyrhizobium sp. BTAi1].                                                    
225686245       BMEA_B0416              163     bacteria>proteobacteria>alphaproteobacteria     Brucella melitensis ATCC 23457                                      dTDP-4-dehydrorhamnose 3,5-epimerase [Brucella melitensis ATCC 23457].                                              
384212949       BM590_B0411             163     bacteria>proteobacteria>alphaproteobacteria     Brucella melitensis M5-90                                           dTDP-4-dehydrorhamnose 3,5-epimerase [Brucella melitensis M5-90].                                                   
384410050       BM28_B0412              163     bacteria>proteobacteria>alphaproteobacteria     Brucella melitensis M28                                             dTDP-4-dehydrorhamnose 3,5-epimerase [Brucella melitensis M28].                                                     
# 35;                                                                                                                                                                                                                                                                                   
489169771       -                       444     bacteria>actinobacteria                         Amycolatopsis vancoresmycina                                        integral membrane protein [Amycolatopsis vancoresmycina].                                                           
490060561       -                       443     bacteria>actinobacteria                         Streptomyces clavuligerus                                           membrane protein [Streptomyces clavuligerus].                                                                       
386843073       -                       442     bacteria>actinobacteria                         Streptomyces hygroscopicus subsp. jinggangensis 5008                integral membrane protein [Streptomyces hygroscopicus subsp. jinggangensis 5008].                                   
300782495       AMED_0564               441     bacteria>actinobacteria                         Amycolatopsis mediterranei U32                                      integral membrane protein [Amycolatopsis mediterranei U32].                                                         
408682902       SVEN_7184               441     bacteria>actinobacteria                         Streptomyces venezuelae ATCC 10712                                  putative integral membrane protein [Streptomyces venezuelae ATCC 10712].                                            
497684017       -                       440     bacteria>actinobacteria                         Streptomyces clavuligerus                                           membrane protein [Streptomyces clavuligerus].                                                                       
493096430       -                       439     bacteria>actinobacteria                         Streptomyces gancidicus                                             putative integral membrane protein [Streptomyces gancidicus].                                                       
512668668       -                       436     bacteria>actinobacteria                         Streptomyces sp. HPH0547                                            hypothetical protein [Streptomyces sp. HPH0547].                                                                    
514331410       STRAU_2635              436     bacteria>actinobacteria                         Streptomyces aurantiacus JA 4570                                    hypothetical protein STRAU_2635 [Streptomyces aurantiacus JA 4570].                                                 
514430892       -                       436     bacteria>actinobacteria                         Streptomyces albulus                                                putative integral membrane protein [Streptomyces albulus].                                                          
22657449        ste21                   435     bacteria>actinobacteria                         Streptomyces sp. 139                                                putative integral membrane protein [Streptomyces sp. 139].                                                          
290956842       -                       432     bacteria>actinobacteria                         Streptomyces scabiei 87.22                                          hypothetical protein SCAB_23501 [Streptomyces scabiei 87.22].                                                       
345013057       -                       432     bacteria>actinobacteria                         Streptomyces violaceusniger Tu 4113                                 hypothetical protein [Streptomyces violaceusniger Tu 4113].                                                         
374992312       -                       432     bacteria>actinobacteria                         Streptomyces bingchenggensis BCW-1                                  putative integral membrane protein [Streptomyces bingchenggensis BCW-1].                                            
490095232       -                       432     bacteria>actinobacteria                         Streptomyces viridochromogenes                                      putative Integral membrane protein [Streptomyces viridochromogenes].                                                
491624203       -                       432     bacteria>actinobacteria                         Streptomyces bottropensis                                           putative integral membrane protein [Streptomyces bottropensis].                                                     
497405362       -                       432     bacteria>actinobacteria                         Streptomyces himastatinicus                                         membrane protein [Streptomyces himastatinicus].                                                                     
497720895       -                       432     bacteria>actinobacteria                         Streptomyces chartreusis                                            membrane protein [Streptomyces chartreusis].                                                                        
511094633       -                       432     bacteria>actinobacteria                         Streptomyces lividans                                               putative integral membrane protein [Streptomyces lividans].                                                         
494472688       -                       431     bacteria>actinobacteria                         Streptomyces sp. C                                                  membrane protein [Streptomyces sp. C].                                                                              
21218940        -                       429     bacteria>actinobacteria                         Streptomyces coelicolor A3(2)                                       hypothetical protein SCO0397 [Streptomyces coelicolor A3(2)].                                                       
490076296       -                       429     bacteria>actinobacteria                         Streptomyces lividans                                               integral membrane protein [Streptomyces lividans].                                                                  
490092788       -                       429     bacteria>actinobacteria                         Streptomyces viridochromogenes                                      membrane protein [Streptomyces viridochromogenes].                                                                  
494629407       -                       429     bacteria>actinobacteria                         Streptomyces coelicoflavus                                          membrane protein [Streptomyces coelicoflavus].                                                                      
494766795       -                       429     bacteria>actinobacteria                         Streptomyces zinciresistens                                         membrane protein [Streptomyces zinciresistens].                                                                     
491293952       -                       428     bacteria>actinobacteria                         Amycolatopsis azurea                                                hypothetical protein [Amycolatopsis azurea].                                                                        
493388670       -                       428     bacteria>actinobacteria                         Streptomyces tsukubaensis                                           membrane protein [Streptomyces tsukubaensis].                                                                       
494090126       -                       428     bacteria>actinobacteria                         Amycolatopsis decaplanina                                           integral membrane protein [Amycolatopsis decaplanina].                                                              
493112921       -                       425     bacteria>actinobacteria                         Streptomyces griseoaurantiacus                                      membrane protein [Streptomyces griseoaurantiacus].                                                                  
506929127       -                       424     bacteria>actinobacteria                         Amycolatopsis orientalis HCCB10007                                  integral membrane protein [Amycolatopsis orientalis HCCB10007].                                                     
496443437       -                       423     bacteria>actinobacteria                         Saccharomonospora marina                                            membrane protein [Saccharomonospora marina].                                                                        
496680635       -                       386     bacteria>actinobacteria                         Streptomyces ipomoeae                                               putative membrane protein [Streptomyces ipomoeae].                                                                  
498046217       -                       328     bacteria>actinobacteria                         Streptomyces acidiscabies                                           hypothetical protein, partial [Streptomyces acidiscabies].                                                          
491062544       -                       290     bacteria>actinobacteria                         Streptomyces griseoflavus                                           membrane protein, partial [Streptomyces griseoflavus].                                                              
491453110       -                       89      bacteria>actinobacteria                         Streptomyces pristinaespiralis                                      integral membrane protein, partial [Streptomyces pristinaespiralis].                                                
# 34;                                                                                                                                                                                                                                                                                   
490597108       -                       392     bacteria>spirochaetes                           Leptospira santarosai                                               DegT/DnrJ/EryC1/StrS aminotransferase [Leptospira santarosai].                                                      
57238344        CJE1486                 376     bacteria>proteobacteria>epsilonproteobacteria   Campylobacter jejuni RM1221                                         aminotransferase [Campylobacter jejuni RM1221].                                                                     
121613537       CJJ81176_1311           376     bacteria>proteobacteria>epsilonproteobacteria   Campylobacter jejuni subsp. jejuni 81-176                           aminotransferase [Campylobacter jejuni subsp. jejuni 81-176].                                                       
153951712       JJD26997_0428           376     bacteria>proteobacteria>epsilonproteobacteria   Campylobacter jejuni subsp. doylei 269.97                           aminotransferase [Campylobacter jejuni subsp. doylei 269.97].                                                       
157415557       C8J_1237                376     bacteria>proteobacteria>epsilonproteobacteria   Campylobacter jejuni subsp. jejuni 81116                            DegT family aminotransferase [Campylobacter jejuni subsp. jejuni 81116].                                            
218562905       -                       376     bacteria>proteobacteria>epsilonproteobacteria   Campylobacter jejuni subsp. jejuni NCTC 11168 = ATCC 700819         C4 aminotransferase [Campylobacter jejuni subsp. jejuni NCTC 11168 = ATCC 700819].                                  
222824294       Cla_1299                376     bacteria>proteobacteria>epsilonproteobacteria   Campylobacter lari RM2100                                           aminotransferase, DegT/DnrJ/EryC1/StrS family [Campylobacter lari RM2100].                                          
315124748       -                       376     bacteria>proteobacteria>epsilonproteobacteria   Campylobacter jejuni subsp. jejuni ICDCCJ07001                      aminotransferase, DegT/DnrJ/EryC1/StrS family [Campylobacter jejuni subsp. jejuni ICDCCJ07001].                     
384448537       CJSA_1232               376     bacteria>proteobacteria>epsilonproteobacteria   Campylobacter jejuni subsp. jejuni IA3902                           C4 aminotransferase specific for PseB product [Campylobacter jejuni subsp. jejuni IA3902].                          
407942673       A911_06285              376     bacteria>proteobacteria>epsilonproteobacteria   Campylobacter jejuni subsp. jejuni PT14                             C4 aminotransferase [Campylobacter jejuni subsp. jejuni PT14].                                                      
488865392       -                       376     bacteria>proteobacteria>epsilonproteobacteria   Campylobacter coli                                                  probable aminotransferase (degT family) Cj1294 [Campylobacter coli].                                                
488876181       -                       376     bacteria>proteobacteria>epsilonproteobacteria   Campylobacter coli                                                  aminotransferase [Campylobacter coli].                                                                              
488887985       -                       376     bacteria>proteobacteria>epsilonproteobacteria   Campylobacter coli                                                  aminotransferase [Campylobacter coli].                                                                              
488896116       -                       376     bacteria>proteobacteria>epsilonproteobacteria   Campylobacter coli                                                  aminotransferase [Campylobacter coli].                                                                              
488920201       -                       376     bacteria>proteobacteria>epsilonproteobacteria   Campylobacter coli                                                  aminotransferase [Campylobacter coli].                                                                              
488923090       -                       376     bacteria>proteobacteria>epsilonproteobacteria   Campylobacter coli                                                  aminotransferase [Campylobacter coli].                                                                              
488931493       -                       376     bacteria>proteobacteria>epsilonproteobacteria   Campylobacter coli                                                  aminotransferase, DegT/DnrJ/EryC1/StrS family protein [Campylobacter coli].                                         
488934000       -                       376     bacteria>proteobacteria>epsilonproteobacteria   Campylobacter coli                                                  aminotransferase, DegT/DnrJ/EryC1/StrS family protein [Campylobacter coli].                                         
488942514       -                       376     bacteria>proteobacteria>epsilonproteobacteria   Campylobacter jejuni                                                aminotransferase, DegT/DnrJ/EryC1/StrS family [Campylobacter jejuni].                                               
488945428       -                       376     bacteria>proteobacteria>epsilonproteobacteria   Campylobacter jejuni                                                aminotransferase [Campylobacter jejuni].                                                                            
488950910       -                       376     bacteria>proteobacteria>epsilonproteobacteria   Campylobacter jejuni                                                putative aminotransferase (DegT family) [Campylobacter jejuni].                                                     
488952560       -                       376     bacteria>proteobacteria>epsilonproteobacteria   Campylobacter jejuni                                                aminotransferase, DegT/DnrJ/EryC1/StrS family [Campylobacter jejuni].                                               
488961426       -                       376     bacteria>proteobacteria>epsilonproteobacteria   Campylobacter jejuni                                                aminotransferase, DegT/DnrJ/EryC1/StrS family protein [Campylobacter jejuni].                                       
488962106       -                       376     bacteria>proteobacteria>epsilonproteobacteria   Campylobacter jejuni                                                aminotransferase [Campylobacter jejuni].                                                                            
488965727       -                       376     bacteria>proteobacteria>epsilonproteobacteria   Campylobacter jejuni                                                aminotransferase [Campylobacter jejuni].                                                                            
488970351       -                       376     bacteria>proteobacteria>epsilonproteobacteria   Campylobacter jejuni                                                C4 aminotransferase [Campylobacter jejuni].                                                                         
488981756       -                       376     bacteria>proteobacteria>epsilonproteobacteria   Campylobacter jejuni                                                DegT family aminotransferase [Campylobacter jejuni].                                                                
488982872       -                       376     bacteria>proteobacteria>epsilonproteobacteria   Campylobacter jejuni                                                C4 aminotransferase [Campylobacter jejuni].                                                                         
488998799       -                       376     bacteria>proteobacteria>epsilonproteobacteria   Campylobacter jejuni                                                aminotransferase [Campylobacter jejuni].                                                                            
490410885       -                       376     bacteria>proteobacteria>epsilonproteobacteria   Campylobacter coli                                                  UDP-4-keto-6-deoxy-N-acetylglucosamine 4-aminotransferase [Campylobacter coli].                                     
490425468       -                       376     bacteria>proteobacteria>epsilonproteobacteria   Campylobacter jejuni                                                aminotransferase, DegT/DnrJ/EryC1/StrS family [Campylobacter jejuni].                                               
490399925       -                       374     bacteria>proteobacteria>epsilonproteobacteria   Campylobacter upsaliensis                                           spore coat polysaccharide biosynthesis protein C [Campylobacter upsaliensis].                                       
490403231       -                       374     bacteria>proteobacteria>epsilonproteobacteria   Campylobacter upsaliensis                                           lipopolysaccharide O-ag biosynthesis protein FlmB [Campylobacter upsaliensis].                                      
494645156       -                       360     archaea                                         Candidatus Nitrosoarchaeum limnia                                   glutamine--scyllo-inositol aminotransferase [Candidatus Nitrosoarchaeum limnia].                                    
# 30;                                                                                                                                                                                                                                                                                   
345013059       -                       433     bacteria>actinobacteria                         Streptomyces violaceusniger Tu 4113                                 polysaccharide pyruvyl transferase [Streptomyces violaceusniger Tu 4113].                                           
374992314       -                       425     bacteria>actinobacteria                         Streptomyces bingchenggensis BCW-1                                  hypothetical protein SBI_09560 [Streptomyces bingchenggensis BCW-1].                                                
512668664       -                       419     bacteria>actinobacteria                         Streptomyces sp. HPH0547                                            hypothetical protein [Streptomyces sp. HPH0547].                                                                    
490060563       -                       417     bacteria>actinobacteria                         Streptomyces clavuligerus                                           membrane protein [Streptomyces clavuligerus].                                                                       
496680609       -                       417     bacteria>actinobacteria                         Streptomyces ipomoeae                                               polysaccharide pyruvyl transferase [Streptomyces ipomoeae].                                                         
408682900       SVEN_7182               416     bacteria>actinobacteria                         Streptomyces venezuelae ATCC 10712                                  hypothetical protein SVEN_7182 [Streptomyces venezuelae ATCC 10712].                                                
491624201       -                       416     bacteria>actinobacteria                         Streptomyces bottropensis                                           polymer biosynthesis protein [Streptomyces bottropensis].                                                           
493388668       -                       415     bacteria>actinobacteria                         Streptomyces tsukubaensis                                           membrane protein [Streptomyces tsukubaensis].                                                                       
493112917       -                       410     bacteria>actinobacteria                         Streptomyces griseoaurantiacus                                      membrane protein [Streptomyces griseoaurantiacus].                                                                  
494766798       -                       410     bacteria>actinobacteria                         Streptomyces zinciresistens                                         membrane protein [Streptomyces zinciresistens].                                                                     
496443439       -                       409     bacteria>actinobacteria                         Saccharomonospora marina                                            membrane protein [Saccharomonospora marina].                                                                        
290956844       -                       408     bacteria>actinobacteria                         Streptomyces scabiei 87.22                                          polymer biosynthesis protein [Streptomyces scabiei 87.22].                                                          
21218942        -                       407     bacteria>actinobacteria                         Streptomyces coelicolor A3(2)                                       hypothetical protein SCO0399 [Streptomyces coelicolor A3(2)].                                                       
490095234       -                       406     bacteria>actinobacteria                         Streptomyces viridochromogenes                                      putative Polysaccharide pyruvyl transferase [Streptomyces viridochromogenes].                                       
386843071       -                       402     bacteria>actinobacteria                         Streptomyces hygroscopicus subsp. jinggangensis 5008                hypothetical protein SHJG_6989 [Streptomyces hygroscopicus subsp. jinggangensis 5008].                              
497720892       -                       402     bacteria>actinobacteria                         Streptomyces chartreusis                                            membrane protein [Streptomyces chartreusis].                                                                        
493096427       -                       401     bacteria>actinobacteria                         Streptomyces gancidicus                                             hypothetical protein [Streptomyces gancidicus].                                                                     
497405360       -                       399     bacteria>actinobacteria                         Streptomyces himastatinicus                                         membrane protein [Streptomyces himastatinicus].                                                                     
511094634       -                       398     bacteria>actinobacteria                         Streptomyces lividans                                               dTDP-4-dehydrorhamnose 3,5-epimerase [Streptomyces lividans].                                                       
494090124       -                       395     bacteria>actinobacteria                         Amycolatopsis decaplanina                                           hypothetical protein [Amycolatopsis decaplanina].                                                                   
506929125       -                       395     bacteria>actinobacteria                         Amycolatopsis orientalis HCCB10007                                  hypothetical protein AORI_0571 [Amycolatopsis orientalis HCCB10007].                                                
300782493       AMED_0562               394     bacteria>actinobacteria                         Amycolatopsis mediterranei U32                                      hypothetical protein AMED_0562 [Amycolatopsis mediterranei U32].                                                    
489169777       -                       394     bacteria>actinobacteria                         Amycolatopsis vancoresmycina                                        hypothetical protein [Amycolatopsis vancoresmycina].                                                                
514331408       STRAU_2633              393     bacteria>actinobacteria                         Streptomyces aurantiacus JA 4570                                    putative Cell wall protein TIR4 [Streptomyces aurantiacus JA 4570].                                                 
494472690       -                       324     bacteria>actinobacteria                         Streptomyces sp. C                                                  conserved hypothetical protein [Streptomyces sp. C].                                                                
490092785       -                       309     bacteria>actinobacteria                         Streptomyces viridochromogenes                                      polysaccharide pyruvyl transferase [Streptomyces viridochromogenes].                                                
491062551       -                       306     bacteria>actinobacteria                         Streptomyces griseoflavus                                           membrane protein [Streptomyces griseoflavus].                                                                       
490076294       -                       304     bacteria>actinobacteria                         Streptomyces lividans                                               conserved hypothetical protein [Streptomyces lividans].                                                             
514430894       -                       201     bacteria>actinobacteria                         Streptomyces albulus                                                polysaccharide pyruvyl transferase, partial [Streptomyces albulus].                                                 
491453113       -                       157     bacteria>actinobacteria                         Streptomyces pristinaespiralis                                      conserved hypothetical protein [Streptomyces pristinaespiralis].                                                    
# 22;                                                                                                                                                                                                                                                                                   
493514362       -                       448     bacteria>proteobacteria>alphaproteobacteria     Ochrobactrum intermedium                                            hypothetical protein [Ochrobactrum intermedium].                                                                    
17989178        BMEII0833               444     bacteria>proteobacteria>alphaproteobacteria     Brucella melitensis bv. 1 str. 16M                                  hypothetical protein BMEII0833 [Brucella melitensis bv. 1 str. 16M].                                                
23500183        BRA0434                 444     bacteria>proteobacteria>alphaproteobacteria     Brucella suis 1330                                                  hypothetical protein BRA0434 [Brucella suis 1330].                                                                  
161620503       BCAN_B0437              444     bacteria>proteobacteria>alphaproteobacteria     Brucella canis ATCC 23365                                           hypothetical protein BCAN_B0437 [Brucella canis ATCC 23365].                                                        
163844600       BSUIS_B0435             444     bacteria>proteobacteria>alphaproteobacteria     Brucella suis ATCC 23445                                            hypothetical protein BSUIS_B0435 [Brucella suis ATCC 23445].                                                        
225686242       BMEA_B0413              444     bacteria>proteobacteria>alphaproteobacteria     Brucella melitensis ATCC 23457                                      hypothetical protein BMEA_B0413 [Brucella melitensis ATCC 23457].                                                   
376276858       BCA52141_II0572         444     bacteria>proteobacteria>alphaproteobacteria     Brucella canis HSK A52141                                           hypothetical protein BCA52141_II0572 [Brucella canis HSK A52141].                                                   
384212946       BM590_B0408             444     bacteria>proteobacteria>alphaproteobacteria     Brucella melitensis M5-90                                           hypothetical protein BM590_B0408 [Brucella melitensis M5-90].                                                       
384410047       BM28_B0409              444     bacteria>proteobacteria>alphaproteobacteria     Brucella melitensis M28                                             hypothetical protein BM28_B0409 [Brucella melitensis M28].                                                          
490819694       -                       444     bacteria>proteobacteria>alphaproteobacteria     Brucella melitensis                                                 Bme25 [Brucella melitensis].                                                                                        
490822921       -                       444     bacteria>proteobacteria>alphaproteobacteria     Brucella melitensis                                                 hypothetical protein [Brucella melitensis].                                                                         
490826852       -                       444     bacteria>proteobacteria>alphaproteobacteria     Brucella ceti                                                       hypothetical protein [Brucella ceti].                                                                               
490828055       -                       444     bacteria>proteobacteria>alphaproteobacteria     Brucella suis                                                       conserved hypothetical protein [Brucella suis].                                                                     
492971761       -                       444     bacteria>proteobacteria>alphaproteobacteria     Brucella suis                                                       hypothetical protein [Brucella suis].                                                                               
493121887       -                       444     bacteria>proteobacteria>alphaproteobacteria     Brucella melitensis                                                 hypothetical protein [Brucella melitensis].                                                                         
495785499       -                       444     bacteria>proteobacteria>alphaproteobacteria     Brucella inopinata                                                  hypothetical protein [Brucella inopinata].                                                                          
153010707       Oant_3386               440     bacteria>proteobacteria>alphaproteobacteria     Ochrobactrum anthropi ATCC 49188                                    hypothetical protein Oant_3386 [Ochrobactrum anthropi ATCC 49188].                                                  
498344428       -                       440     bacteria>proteobacteria>alphaproteobacteria     Ochrobactrum anthropi                                               hypothetical protein [Ochrobactrum anthropi].                                                                       
495155758       -                       430     bacteria>proteobacteria>alphaproteobacteria     Ochrobactrum sp. CDB2                                               hypothetical protein [Ochrobactrum sp. CDB2].                                                                       
496762411       -                       409     bacteria>proteobacteria>alphaproteobacteria     Brucella sp. BO2                                                    hypothetical protein [Brucella sp. BO2].                                                                            
490825275       -                       375     bacteria>proteobacteria>alphaproteobacteria     Brucella neotomae                                                   hypothetical protein [Brucella neotomae].                                                                           
492866582       -                       186     bacteria>proteobacteria>alphaproteobacteria     Brucella ovis                                                       hypothetical protein [Brucella ovis].                                                                               
# 20;                                                                                                                                                                                                                                                                                   
495589147       -                       344     bacteria>cyanobacteria                          Leptolyngbya sp. PCC 6406                                           2-polyprenyl-3-methyl-5-hydroxy-6-metoxy-1,4-benzoquinol methylase [Leptolyngbya sp. PCC 6406].                     
57238348        CJE1490                 302     bacteria>proteobacteria>epsilonproteobacteria   Campylobacter jejuni RM1221                                         hypothetical protein CJE1490 [Campylobacter jejuni RM1221].                                                         
488865398       -                       302     bacteria>proteobacteria>epsilonproteobacteria   Campylobacter coli                                                  SAM-dependent methlyltransferase [Campylobacter coli].                                                              
222824298       Cla_1303                300     bacteria>proteobacteria>epsilonproteobacteria   Campylobacter lari RM2100                                           methyltransferase type 12 domain [Campylobacter lari RM2100].                                                       
488896115       -                       300     bacteria>proteobacteria>epsilonproteobacteria   Campylobacter coli                                                  SAM-dependent methlyltransferase [Campylobacter coli].                                                              
121613397       CJJ81176_1314           298     bacteria>proteobacteria>epsilonproteobacteria   Campylobacter jejuni subsp. jejuni 81-176                           hypothetical protein CJJ81176_1314 [Campylobacter jejuni subsp. jejuni 81-176].                                     
488965722       -                       298     bacteria>proteobacteria>epsilonproteobacteria   Campylobacter jejuni                                                SAM-dependent methlyltransferase [Campylobacter jejuni].                                                            
153952280       JJD26997_0423           297     bacteria>proteobacteria>epsilonproteobacteria   Campylobacter jejuni subsp. doylei 269.97                           methyltransferase domain-containing protein [Campylobacter jejuni subsp. doylei 269.97].                            
315124751       -                       297     bacteria>proteobacteria>epsilonproteobacteria   Campylobacter jejuni subsp. jejuni ICDCCJ07001                      hypothetical protein ICDCCJ07001_1245 [Campylobacter jejuni subsp. jejuni ICDCCJ07001].                             
488873859       -                       297     bacteria>proteobacteria>epsilonproteobacteria   Campylobacter coli                                                  SAM-dependent methlyltransferase [Campylobacter coli].                                                              
488879450       -                       297     bacteria>proteobacteria>epsilonproteobacteria   Campylobacter coli                                                  SAM-dependent methlyltransferase [Campylobacter coli].                                                              
488887998       -                       297     bacteria>proteobacteria>epsilonproteobacteria   Campylobacter coli                                                  SAM-dependent methlyltransferase [Campylobacter coli].                                                              
488892307       -                       297     bacteria>proteobacteria>epsilonproteobacteria   Campylobacter jejuni                                                SAM-dependent methlyltransferase [Campylobacter jejuni].                                                            
488929156       -                       297     bacteria>proteobacteria>epsilonproteobacteria   Campylobacter coli                                                  SAM-dependent methlyltransferase [Campylobacter coli].                                                              
488933986       -                       297     bacteria>proteobacteria>epsilonproteobacteria   Campylobacter coli                                                  SAM-dependent methlyltransferase [Campylobacter coli].                                                              
488942882       -                       297     bacteria>proteobacteria>epsilonproteobacteria   Campylobacter jejuni                                                SAM-dependent methlyltransferase [Campylobacter jejuni].                                                            
488950913       -                       297     bacteria>proteobacteria>epsilonproteobacteria   Campylobacter jejuni                                                SAM-dependent methlyltransferase [Campylobacter jejuni].                                                            
488952564       -                       297     bacteria>proteobacteria>epsilonproteobacteria   Campylobacter jejuni                                                SAM-dependent methlyltransferase [Campylobacter jejuni].                                                            
488975168       -                       297     bacteria>proteobacteria>epsilonproteobacteria   Campylobacter jejuni                                                SAM-dependent methlyltransferase [Campylobacter jejuni].                                                            
490437247       -                       127     bacteria>proteobacteria>epsilonproteobacteria   Campylobacter jejuni                                                putative SAM domain containing methyltransferase [Campylobacter jejuni].                                            
# 18;                                                                                                                                                                                                                                                                                   
57238342        CJE1484                 186     bacteria>proteobacteria>epsilonproteobacteria   Campylobacter jejuni RM1221                                         deoxycytidine triphosphate deaminase [Campylobacter jejuni RM1221].                                                 
121612496       CJJ81176_1309           186     bacteria>proteobacteria>epsilonproteobacteria   Campylobacter jejuni subsp. jejuni 81-176                           deoxycytidine triphosphate deaminase [Campylobacter jejuni subsp. jejuni 81-176].                                   
153951665       JJD26997_0430           186     bacteria>proteobacteria>epsilonproteobacteria   Campylobacter jejuni subsp. doylei 269.97                           deoxycytidine triphosphate deaminase [Campylobacter jejuni subsp. doylei 269.97].                                   
157415555       C8J_1235                186     bacteria>proteobacteria>epsilonproteobacteria   Campylobacter jejuni subsp. jejuni 81116                            deoxycytidine triphosphate deaminase [Campylobacter jejuni subsp. jejuni 81116].                                    
218562903       -                       186     bacteria>proteobacteria>epsilonproteobacteria   Campylobacter jejuni subsp. jejuni NCTC 11168 = ATCC 700819         deoxycytidine triphosphate deaminase [Campylobacter jejuni subsp. jejuni NCTC 11168 = ATCC 700819].                 
222824292       Cla_1297                186     bacteria>proteobacteria>epsilonproteobacteria   Campylobacter lari RM2100                                           deoxycytidine triphosphate deaminase [Campylobacter lari RM2100].                                                   
315124746       -                       186     bacteria>proteobacteria>epsilonproteobacteria   Campylobacter jejuni subsp. jejuni ICDCCJ07001                      deoxycytidine triphosphate deaminase [Campylobacter jejuni subsp. jejuni ICDCCJ07001].                              
384448535       CJSA_1230               186     bacteria>proteobacteria>epsilonproteobacteria   Campylobacter jejuni subsp. jejuni IA3902                           deoxycytidine triphosphate deaminase [Campylobacter jejuni subsp. jejuni IA3902].                                   
407942671       A911_06275              186     bacteria>proteobacteria>epsilonproteobacteria   Campylobacter jejuni subsp. jejuni PT14                             deoxycytidine triphosphate deaminase [Campylobacter jejuni subsp. jejuni PT14].                                     
488865390       -                       186     bacteria>proteobacteria>epsilonproteobacteria   Campylobacter coli                                                  deoxycytidine triphosphate deaminase [Campylobacter coli].                                                          
488869766       -                       186     bacteria>proteobacteria>epsilonproteobacteria   Campylobacter coli                                                  deoxycytidine triphosphate deaminase [Campylobacter coli].                                                          
488876179       -                       186     bacteria>proteobacteria>epsilonproteobacteria   Campylobacter coli                                                  deoxycytidine triphosphate deaminase [Campylobacter coli].                                                          
488943011       -                       186     bacteria>proteobacteria>epsilonproteobacteria   Campylobacter jejuni                                                deoxycytidine triphosphate deaminase, putative [Campylobacter jejuni].                                              
488945189       -                       186     bacteria>proteobacteria>epsilonproteobacteria   Campylobacter jejuni                                                deoxycytidine triphosphate deaminase [Campylobacter jejuni].                                                        
488948259       -                       186     bacteria>proteobacteria>epsilonproteobacteria   Campylobacter jejuni                                                deoxycytidine triphosphate deaminase [Campylobacter jejuni].                                                        
488950908       -                       186     bacteria>proteobacteria>epsilonproteobacteria   Campylobacter jejuni                                                deoxycytidine triphosphate deaminase [Campylobacter jejuni].                                                        
488952558       -                       186     bacteria>proteobacteria>epsilonproteobacteria   Campylobacter jejuni                                                deoxycytidine triphosphate deaminase [Campylobacter jejuni].                                                        
488958925       -                       186     bacteria>proteobacteria>epsilonproteobacteria   Campylobacter jejuni                                                deoxycytidine triphosphate deaminase [Campylobacter jejuni].                                                        
# 17;                                                                                                                                                                                                                                                                                   
158312652       -                       293     bacteria>actinobacteria                         Frankia sp. EAN1pec                                                 short-chain dehydrogenase/reductase SDR [Frankia sp. EAN1pec].                                                      
493586880       -                       287     bacteria>actinobacteria                         Frankia sp. EUN1f                                                   short-chain dehydrogenase [Frankia sp. EUN1f].                                                                      
497514263       -                       276     bacteria>proteobacteria>alphaproteobacteria     Rhodobacteraceae bacterium HTCC2083                                 short-chain dehydrogenase/reductase [Rhodobacteraceae bacterium HTCC2083].                                          
512439108       -                       274     bacteria>proteobacteria>gammaproteobacteria     Halomonas anticariensis                                             hypothetical protein [Halomonas anticariensis].                                                                     
312194527       -                       265     bacteria>actinobacteria                         Frankia sp. EuI1c                                                   short-chain dehydrogenase/reductase SDR [Frankia sp. EuI1c].                                                        
86742613        -                       261     bacteria>actinobacteria                         Frankia sp. CcI3                                                    short-chain dehydrogenase/reductase SDR [Frankia sp. CcI3].                                                         
111225588       -                       257     bacteria>actinobacteria                         Frankia alni ACN14a                                                 short-chain type dehydrogenase/reductase [Frankia alni ACN14a].                                                     
497427766       -                       257     bacteria>actinobacteria                         Frankia sp. QA3                                                     short-chain dehydrogenase [Frankia sp. QA3].                                                                        
494776024       -                       254     bacteria>actinobacteria                         Frankia sp. CN3                                                     short-chain dehydrogenase [Frankia sp. CN3].                                                                        
488970347       -                       250     bacteria>proteobacteria>epsilonproteobacteria   Campylobacter jejuni                                                gluconate 5-dehydrogenase, putative [Campylobacter jejuni].                                                         
209967223       -                       249     bacteria>proteobacteria>alphaproteobacteria     Rhodospirillum centenum SW                                          oxidoreductase, short chain dehydrogenase [Rhodospirillum centenum SW].                                             
493606513       -                       249     bacteria>proteobacteria>alphaproteobacteria     Acetobacter tropicalis                                              oxidoreductase [Acetobacter tropicalis].                                                                            
434389240       -                       244     bacteria>cyanobacteria                          Chamaesiphon minutus PCC 6605                                       short-chain alcohol dehydrogenase [Chamaesiphon minutus PCC 6605].                                                  
497318608       -                       244     bacteria>cyanobacteria                          Synechocystis sp. PCC 7509                                          short-chain alcohol dehydrogenase [Synechocystis sp. PCC 7509].                                                     
91200298        kuste2595               242     bacteria>planctomycetes                         Candidatus Kuenenia stuttgartiensis                                 similar to short chain oxidoreductase or oxoacyl carrier reductase [Candidatus Kuenenia stuttgartiensis].           
494645154       -                       239     archaea                                         Candidatus Nitrosoarchaeum limnia                                   dehydrogenase [Candidatus Nitrosoarchaeum limnia].                                                                  
494420203       -                       233     bacteria>planctomycetes                         planctomycete KSU-1                                                 short-chain dehydrogenase [planctomycete KSU-1].                                                                    
# 17;                                                                                                                                                                                                                                                                                   
489425033       -                       79      bacteria>firmicutes                             Bacillus azotoformans                                               acyl carrier protein, ACP [Bacillus azotoformans].                                                                  
153951557       JJD26997_0424           76      bacteria>proteobacteria>epsilonproteobacteria   Campylobacter jejuni subsp. doylei 269.97                           acyl carrier protein [Campylobacter jejuni subsp. doylei 269.97].                                                   
407942676       A911_06310              76      bacteria>proteobacteria>epsilonproteobacteria   Campylobacter jejuni subsp. jejuni PT14                             acyl carrier protein [Campylobacter jejuni subsp. jejuni PT14].                                                     
488869758       -                       76      bacteria>proteobacteria>epsilonproteobacteria   Campylobacter jejuni                                                acyl carrier protein [Campylobacter jejuni].                                                                        
488873861       -                       76      bacteria>proteobacteria>epsilonproteobacteria   Campylobacter coli                                                  acyl carrier protein [Campylobacter coli].                                                                          
488887994       -                       76      bacteria>proteobacteria>epsilonproteobacteria   Campylobacter coli                                                  acyl carrier protein [Campylobacter coli].                                                                          
488918442       -                       76      bacteria>proteobacteria>epsilonproteobacteria   Campylobacter jejuni                                                acyl carrier protein [Campylobacter jejuni].                                                                        
488933987       -                       76      bacteria>proteobacteria>epsilonproteobacteria   Campylobacter coli                                                  acyl carrier protein [Campylobacter coli].                                                                          
488952563       -                       76      bacteria>proteobacteria>epsilonproteobacteria   Campylobacter jejuni                                                acyl carrier protein [Campylobacter jejuni].                                                                        
488896113       -                       75      bacteria>proteobacteria>epsilonproteobacteria   Campylobacter coli                                                  acyl carrier protein [Campylobacter coli].                                                                          
488949412       -                       75      bacteria>proteobacteria>epsilonproteobacteria   Campylobacter jejuni                                                acyl carrier protein [Campylobacter jejuni].                                                                        
488975165       -                       75      bacteria>proteobacteria>epsilonproteobacteria   Campylobacter jejuni                                                acyl carrier protein [Campylobacter jejuni].                                                                        
222824297       Cla_1302                74      bacteria>proteobacteria>epsilonproteobacteria   Campylobacter lari RM2100                                           acyl carrier protein [Campylobacter lari RM2100].                                                                   
488865397       -                       74      bacteria>proteobacteria>epsilonproteobacteria   Campylobacter coli                                                  acyl carrier protein [Campylobacter coli].                                                                          
488881728       -                       74      bacteria>proteobacteria>epsilonproteobacteria   Campylobacter coli                                                  acyl carrier protein [Campylobacter coli].                                                                          
490410874       -                       74      bacteria>proteobacteria>epsilonproteobacteria   Campylobacter coli                                                  acyl carrier protein [Campylobacter coli].                                                                          
57238347        CJE1489                 73      bacteria>proteobacteria>epsilonproteobacteria   Campylobacter jejuni RM1221                                         ACP [Campylobacter jejuni RM1221].                                                                                  
# 15;                                                                                                                                                                                                                                                                                   
378776725       -                       363     bacteria>proteobacteria>gammaproteobacteria     Legionella pneumophila subsp. pneumophila ATCC 43290                putative N-acetylneuramic acid synthetase (NeuB) [Legionella pneumophila subsp. pneumophila ATCC 43290].            
493744698       -                       355     bacteria>firmicutes                             Selenomonas noxia                                                   acetylneuraminic acid synthetase [Selenomonas noxia].                                                               
496440188       -                       353     bacteria>proteobacteria>gammaproteobacteria     Thiorhodovibrio sp. 970                                             acetylneuraminic acid synthetase [Thiorhodovibrio sp. 970].                                                         
495484972       -                       352     bacteria>proteobacteria>alphaproteobacteria     Roseobacter sp. SK209-2-6                                           N-acetylneuraminate synthase [Roseobacter sp. SK209-2-6].                                                           
315133425       LPSG6_019               351     bacteria>proteobacteria>gammaproteobacteria     Legionella pneumophila subsp. pneumophila ATCC 33215                putative N-acetylneuramic acid synthetase (NeuB) [Legionella pneumophila subsp. pneumophila ATCC 33215].            
509150106       -                       351     bacteria>proteobacteria>gammaproteobacteria     Legionella pneumophila subsp. pneumophila str. Thunder Bay          pseudaminic acid synthase [Legionella pneumophila subsp. pneumophila str. Thunder Bay].                             
435854892       -                       349     bacteria>firmicutes                             Halobacteroides halobius DSM 5150                                   N-acetylneuraminate synthase/pseudaminic acid synthase [Halobacteroides halobius DSM 5150].                         
494439390       -                       349     bacteria>proteobacteria>gammaproteobacteria     gamma proteobacterium HTCC2207                                      N-acetylneuraminate synthase [gamma proteobacterium HTCC2207].                                                      
495572273       -                       349     archaea                                         Candidatus Nitrosopumilus salaria                                   NeuB family protein [Candidatus Nitrosopumilus salaria].                                                            
491495436       -                       348     bacteria>proteobacteria>gammaproteobacteria     Aeromonas diversa                                                   pseudaminic acid synthase, NeuB [Aeromonas diversa].                                                                
489425028       -                       346     bacteria>firmicutes                             Bacillus azotoformans                                               pseudaminic acid synthase [Bacillus azotoformans].                                                                  
495839551       -                       346     bacteria>bacteroidetes                          Prevotella maculosa                                                 shikimate 5-dehydrogenase [Prevotella maculosa].                                                                    
313672686       -                       343     bacteria>deferribacteres                        Calditerrivibrio nitroreducens DSM 19672                            n-acetylneuraminate synthase [Calditerrivibrio nitroreducens DSM 19672].                                            
495626693       -                       340     bacteria>proteobacteria>epsilonproteobacteria   Thiovulum sp. ES                                                    N-acetylneuraminate synthase [Thiovulum sp. ES].                                                                    
497029742       -                       339     bacteria>firmicutes                             Selenomonas sp. oral taxon 138                                      pseudaminic acid synthase [Selenomonas sp. oral taxon 138].                                                         
# 11;                                                                                                                                                                                                                                                                                   
312194528       -                       316     bacteria>actinobacteria                         Frankia sp. EuI1c                                                   hypothetical protein FraEuI1c_0641 [Frankia sp. EuI1c].                                                             
302038188       NIDE2884                313     bacteria>nitrospirae                            Candidatus Nitrospira defluvii                                      hypothetical protein NIDE2884 [Candidatus Nitrospira defluvii].                                                     
497318611       -                       309     bacteria>cyanobacteria                          Synechocystis sp. PCC 7509                                          hypothetical protein [Synechocystis sp. PCC 7509].                                                                  
111225587       -                       308     bacteria>actinobacteria                         Frankia alni ACN14a                                                 hypothetical protein FRAAL6244 [Frankia alni ACN14a].                                                               
158312653       -                       308     bacteria>actinobacteria                         Frankia sp. EAN1pec                                                 hypothetical protein Franean1_0797 [Frankia sp. EAN1pec].                                                           
493586881       -                       308     bacteria>actinobacteria                         Frankia sp. EUN1f                                                   hypothetical protein [Frankia sp. EUN1f].                                                                           
497427767       -                       308     bacteria>actinobacteria                         Frankia sp. QA3                                                     hypothetical protein [Frankia sp. QA3].                                                                             
86742612        -                       307     bacteria>actinobacteria                         Frankia sp. CcI3                                                    hypothetical protein Francci3_3933 [Frankia sp. CcI3].                                                              
494776027       -                       306     bacteria>actinobacteria                         Frankia sp. CN3                                                     hypothetical protein [Frankia sp. CN3].                                                                             
491923797       -                       295     bacteria>proteobacteria>betaproteobacteria      Lautropia mirabilis                                                 hypothetical protein [Lautropia mirabilis].                                                                         
497265635       -                       290     bacteria>bacteroidetes                          Fulvivirga imtechensis                                              hypothetical protein [Fulvivirga imtechensis].                                                                      
# 8;                                                                                                                                                                                                                                                                                    
315124752       -                       138     bacteria>proteobacteria>epsilonproteobacteria   Campylobacter jejuni subsp. jejuni ICDCCJ07001                      lipoprotein [Campylobacter jejuni subsp. jejuni ICDCCJ07001].                                                       
117619031       -                       134     bacteria>proteobacteria>gammaproteobacteria     Aeromonas hydrophila subsp. hydrophila ATCC 7966                    glyoxalase [Aeromonas hydrophila subsp. hydrophila ATCC 7966].                                                      
145297247       -                       134     bacteria>proteobacteria>gammaproteobacteria     Aeromonas salmonicida subsp. salmonicida A449                       hypothetical protein ASA_0141 [Aeromonas salmonicida subsp. salmonicida A449].                                      
491448963       -                       134     bacteria>proteobacteria>gammaproteobacteria     Aeromonas hydrophila                                                glyoxalase [Aeromonas hydrophila].                                                                                  
491488940       -                       134     bacteria>proteobacteria>gammaproteobacteria     Aeromonas veronii                                                   glyoxalase [Aeromonas veronii].                                                                                     
498321574       -                       134     bacteria>proteobacteria>gammaproteobacteria     Aeromonas aquariorum                                                glyoxalase [Aeromonas aquariorum].                                                                                  
491495426       -                       133     bacteria>proteobacteria>gammaproteobacteria     Aeromonas diversa                                                   glyoxalase [Aeromonas diversa].                                                                                     
15895460        -                       128     bacteria>firmicutes                             Clostridium acetobutylicum ATCC 824                                 lactoylglutathione lyase [Clostridium acetobutylicum ATCC 824].                                                     
# 7;                                                                                                                                                                                                                                                                                    
497427771       -                       1103    bacteria>actinobacteria                         Frankia sp. QA3                                                     beta-mannanase [Frankia sp. QA3].                                                                                   
158312657       -                       901     bacteria>actinobacteria                         Frankia sp. EAN1pec                                                 hypothetical protein Franean1_0801 [Frankia sp. EAN1pec].                                                           
111225583       -                       765     bacteria>actinobacteria                         Frankia alni ACN14a                                                 hypothetical protein FRAAL6239 [Frankia alni ACN14a].                                                               
86742608        -                       580     bacteria>actinobacteria                         Frankia sp. CcI3                                                    hypothetical protein Francci3_3929 [Frankia sp. CcI3].                                                              
493586886       -                       518     bacteria>actinobacteria                         Frankia sp. EUN1f                                                   hypothetical protein [Frankia sp. EUN1f].                                                                           
494776034       -                       428     bacteria>actinobacteria                         Frankia sp. CN3                                                     hypothetical protein [Frankia sp. CN3].                                                                             
312194531       -                       419     bacteria>actinobacteria                         Frankia sp. EuI1c                                                   hypothetical protein FraEuI1c_0644 [Frankia sp. EuI1c].                                                             
# 6;                                                                                                                                                                                                                                                                                    
15895464        -                       544     bacteria>firmicutes                             Clostridium acetobutylicum ATCC 824                                 hypothetical protein CA_C2196 [Clostridium acetobutylicum ATCC 824].                                                
117618321       -                       431     bacteria>proteobacteria>gammaproteobacteria     Aeromonas hydrophila subsp. hydrophila ATCC 7966                    hypothetical protein AHA_4181 [Aeromonas hydrophila subsp. hydrophila ATCC 7966].                                   
491448954       -                       431     bacteria>proteobacteria>gammaproteobacteria     Aeromonas hydrophila                                                hypothetical protein [Aeromonas hydrophila].                                                                        
491488932       -                       431     bacteria>proteobacteria>gammaproteobacteria     Aeromonas veronii                                                   hypothetical protein [Aeromonas veronii].                                                                           
498321578       -                       431     bacteria>proteobacteria>gammaproteobacteria     Aeromonas aquariorum                                                hypothetical protein [Aeromonas aquariorum].                                                                        
491495434       -                       430     bacteria>proteobacteria>gammaproteobacteria     Aeromonas diversa                                                   hypothetical protein [Aeromonas diversa].                                                                           
# 6;                                                                                                                                                                                                                                                                                    
378776724       -                       522     bacteria>proteobacteria>gammaproteobacteria     Legionella pneumophila subsp. pneumophila ATCC 43290                hypothetical protein lp12_0791 [Legionella pneumophila subsp. pneumophila ATCC 43290].                              
315133424       LPSG6_018               520     bacteria>proteobacteria>gammaproteobacteria     Legionella pneumophila subsp. pneumophila ATCC 33215                hypothetical protein LPSG6_018 [Legionella pneumophila subsp. pneumophila ATCC 33215].                              
509150105       -                       520     bacteria>proteobacteria>gammaproteobacteria     Legionella pneumophila subsp. pneumophila str. Thunder Bay          Capsule polysaccharide biosynthesis protein [Legionella pneumophila subsp. pneumophila str. Thunder Bay].           
491649248       -                       473     bacteria>proteobacteria>gammaproteobacteria     Grimontia hollisae                                                  hypothetical protein [Grimontia hollisae].                                                                          
493744693       -                       463     bacteria>firmicutes                             Selenomonas noxia                                                   hypothetical protein [Selenomonas noxia].                                                                           
496345009       -                       429     bacteria>bacteroidetes                          Nitritalea halalkaliphila                                           hypothetical protein [Nitritalea halalkaliphila].                                                                   
# 6;                                                                                                                                                                                                                                                                                    
209967227       -                       518     bacteria>proteobacteria>alphaproteobacteria     Rhodospirillum centenum SW                                          polysaccharide biosynthesis protein [Rhodospirillum centenum SW].                                                   
271962211       -                       508     bacteria>actinobacteria                         Streptosporangium roseum DSM 43021                                  polysaccharide biosynthesis protein [Streptosporangium roseum DSM 43021].                                           
146341722       -                       499     bacteria>proteobacteria>alphaproteobacteria     Bradyrhizobium sp. ORS 278                                          polysaccharide transport protein [Bradyrhizobium sp. ORS 278].                                                      
459289285       -                       499     bacteria>proteobacteria>alphaproteobacteria     Bradyrhizobium oligotrophicum S58                                   putative polysaccharide transport protein [Bradyrhizobium oligotrophicum S58].                                      
493658477       -                       499     bacteria>proteobacteria>alphaproteobacteria     Bradyrhizobium sp. ORS 285                                          sugar isomerase [Bradyrhizobium sp. ORS 285].                                                                       
496320746       -                       499     bacteria>proteobacteria>alphaproteobacteria     Bradyrhizobium sp. ORS 375                                          sugar isomerase [Bradyrhizobium sp. ORS 375].                                                                       
# 6;                                                                                                                                                                                                                                                                                    
494439389       -                       498     bacteria>proteobacteria>gammaproteobacteria     gamma proteobacterium HTCC2207                                      hypothetical FlmD [gamma proteobacterium HTCC2207].                                                                 
495484968       -                       367     bacteria>proteobacteria>alphaproteobacteria     Roseobacter sp. SK209-2-6                                           polysaccharide biosynthesis protein [Roseobacter sp. SK209-2-6].                                                    
489425027       -                       352     bacteria>firmicutes                             Bacillus azotoformans                                               pseudaminic acid biosynthesis-associated protein PseG [Bacillus azotoformans].                                      
435854890       -                       351     bacteria>firmicutes                             Halobacteroides halobius DSM 5150                                   pseudaminic acid biosynthesis-associated protein PseG [Halobacteroides halobius DSM 5150].                          
497029736       -                       349     bacteria>firmicutes                             Selenomonas sp. oral taxon 138                                      pseudaminic acid biosynthesis-associated protein PseG [Selenomonas sp. oral taxon 138].                             
495626696       -                       292     bacteria>proteobacteria>epsilonproteobacteria   Thiovulum sp. ES                                                    pseudaminic acid biosynthesis protein PseG [Thiovulum sp. ES].                                                      
# 6;                                                                                                                                                                                                                                                                                    
111225586       -                       284     bacteria>actinobacteria                         Frankia alni ACN14a                                                 2-C-methyl-D-erythritol 4-phosphate cytidylyltransferase [Frankia alni ACN14a].                                     
497427768       -                       265     bacteria>actinobacteria                         Frankia sp. QA3                                                     4-diphosphocytidyl-2C-methyl-D-erythritol kinase [Frankia sp. QA3].                                                 
86742611        -                       260     bacteria>actinobacteria                         Frankia sp. CcI3                                                    4-diphosphocytidyl-2C-methyl-D-erythritol synthase [Frankia sp. CcI3].                                              
493586882       -                       255     bacteria>actinobacteria                         Frankia sp. EUN1f                                                   4-diphosphocytidyl-2C-methyl-D-erythritol kinase [Frankia sp. EUN1f].                                               
158312654       -                       249     bacteria>actinobacteria                         Frankia sp. EAN1pec                                                 4-diphosphocytidyl-2C-methyl-D-erythritol synthase [Frankia sp. EAN1pec].                                           
494776029       -                       244     bacteria>actinobacteria                         Frankia sp. CN3                                                     4-diphosphocytidyl-2C-methyl-D-erythritol kinase [Frankia sp. CN3].                                                 
# 6;                                                                                                                                                                                                                                                                                    
494645159       -                       254     archaea                                         Candidatus Nitrosoarchaeum limnia                                   dTDP-6-deoxy-L-hexose 3-O-methyltransferase [Candidatus Nitrosoarchaeum limnia].                                    
489425031       -                       248     bacteria>firmicutes                             Bacillus azotoformans                                               CalS11 [Bacillus azotoformans].                                                                                     
491448959       -                       248     bacteria>proteobacteria>gammaproteobacteria     Aeromonas hydrophila                                                crotonobetainyl-CoA:carnitine CoA-transferase [Aeromonas hydrophila].                                               
491488937       -                       248     bacteria>proteobacteria>gammaproteobacteria     Aeromonas veronii                                                   crotonobetainyl-CoA:carnitine CoA-transferase [Aeromonas veronii].                                                  
493744699       -                       222     bacteria>firmicutes                             Selenomonas noxia                                                   hypothetical protein [Selenomonas noxia].                                                                           
498321576       -                       197     bacteria>proteobacteria>gammaproteobacteria     Aeromonas aquariorum                                                dTDP-6-deoxy-L-hexose 3-O-methyltransferase [Aeromonas aquariorum].                                                 
# 5;                                                                                                                                                                                                                                                                                    
218885269       -                       584     bacteria>proteobacteria>deltaproteobacteria     Desulfovibrio vulgaris str. 'Miyazaki F'                            integral membrane protein [Desulfovibrio vulgaris str. 'Miyazaki F'].                                               
494785790       -                       578     bacteria>proteobacteria>deltaproteobacteria     Desulfovibrio sp. A2                                                membrane protein [Desulfovibrio sp. A2].                                                                            
46579797        -                       516     bacteria>proteobacteria>deltaproteobacteria     Desulfovibrio vulgaris str. Hildenborough                           hypothetical protein DVU1386 [Desulfovibrio vulgaris str. Hildenborough].                                           
120602729       -                       516     bacteria>proteobacteria>deltaproteobacteria     Desulfovibrio vulgaris DP4                                          hypothetical protein Dvul_1685 [Desulfovibrio vulgaris DP4].                                                        
387153141       -                       516     bacteria>proteobacteria>deltaproteobacteria     Desulfovibrio vulgaris RCH1                                         hypothetical protein Deval_1278 [Desulfovibrio vulgaris RCH1].                                                      
# 5;                                                                                                                                                                                                                                                                                    
498071472       -                       329     bacteria>proteobacteria>gammaproteobacteria     Pseudoalteromonas rubra                                             hypothetical protein [Pseudoalteromonas rubra].                                                                     
496440190       -                       328     bacteria>proteobacteria>gammaproteobacteria     Thiorhodovibrio sp. 970                                             hypothetical protein [Thiorhodovibrio sp. 970].                                                                     
498055079       -                       325     bacteria>proteobacteria>gammaproteobacteria     Pseudoalteromonas piscicida                                         hypothetical protein [Pseudoalteromonas piscicida].                                                                 
498292162       -                       325     bacteria>proteobacteria>gammaproteobacteria     Pseudoalteromonas flavipulchra                                      hypothetical protein [Pseudoalteromonas flavipulchra].                                                              
495627144       -                       322     bacteria>proteobacteria>epsilonproteobacteria   Thiovulum sp. ES                                                    hypothetical protein [Thiovulum sp. ES].                                                                            
# 5;                                                                                                                                                                                                                                                                                    
46579795        -                       178     bacteria>proteobacteria>deltaproteobacteria     Desulfovibrio vulgaris str. Hildenborough                           bifunctional pyrimidine regulatory protein PyrR/uracil phosphoribosyltransferase [Desulfovibrio vulgaris str. Hildenborough].
120602730       -                       178     bacteria>proteobacteria>deltaproteobacteria     Desulfovibrio vulgaris DP4                                          bifunctional pyrimidine regulatory protein PyrR/uracil phosphoribosyltransferase [Desulfovibrio vulgaris DP4].      
387153140       -                       178     bacteria>proteobacteria>deltaproteobacteria     Desulfovibrio vulgaris RCH1                                         phosphoribosyltransferase [Desulfovibrio vulgaris RCH1].                                                            
218885268       -                       177     bacteria>proteobacteria>deltaproteobacteria     Desulfovibrio vulgaris str. 'Miyazaki F'                            bifunctional pyrimidine regulatory protein PyrR/uracil phosphoribosyltransferase [Desulfovibrio vulgaris str. 'Miyazaki F'].
494785788       -                       177     bacteria>proteobacteria>deltaproteobacteria     Desulfovibrio sp. A2                                                phosphoribosyl transferase [Desulfovibrio sp. A2].                                                                  
# 5;                                                                                                                                                                                                                                                                                    
145297251       -                       87      bacteria>proteobacteria>gammaproteobacteria     Aeromonas salmonicida subsp. salmonicida A449                       hypothetical protein ASA_0146 [Aeromonas salmonicida subsp. salmonicida A449].                                      
117617745       -                       86      bacteria>proteobacteria>gammaproteobacteria     Aeromonas hydrophila subsp. hydrophila ATCC 7966                    hypothetical protein AHA_4182 [Aeromonas hydrophila subsp. hydrophila ATCC 7966].                                   
491448957       -                       86      bacteria>proteobacteria>gammaproteobacteria     Aeromonas hydrophila                                                hypothetical protein [Aeromonas hydrophila].                                                                        
491488934       -                       86      bacteria>proteobacteria>gammaproteobacteria     Aeromonas veronii                                                   hypothetical protein [Aeromonas veronii].                                                                           
498321577       -                       86      bacteria>proteobacteria>gammaproteobacteria     Aeromonas aquariorum                                                hypothetical protein [Aeromonas aquariorum].                                                                        
# 5;                                                                                                                                                                                                                                                                                    
491488945       -                       77      bacteria>proteobacteria>gammaproteobacteria     Aeromonas veronii                                                   acyl carrier protein [Aeromonas veronii].                                                                           
491495422       -                       77      bacteria>proteobacteria>gammaproteobacteria     Aeromonas diversa                                                   hypothetical protein [Aeromonas diversa].                                                                           
117620204       -                       74      bacteria>proteobacteria>gammaproteobacteria     Aeromonas hydrophila subsp. hydrophila ATCC 7966                    hypothetical protein AHA_4187 [Aeromonas hydrophila subsp. hydrophila ATCC 7966].                                   
491448968       -                       74      bacteria>proteobacteria>gammaproteobacteria     Aeromonas aquariorum                                                acyl carrier protein [Aeromonas aquariorum].                                                                        
145297245       -                       72      bacteria>proteobacteria>gammaproteobacteria     Aeromonas salmonicida subsp. salmonicida A449                       acyl carrier protein [Aeromonas salmonicida subsp. salmonicida A449].                                               
# 4;                                                                                                                                                                                                                                                                                    
157415560       C8J_1240                502     bacteria>proteobacteria>epsilonproteobacteria   Campylobacter jejuni subsp. jejuni 81116                            amino acid adenylation domain protein [Campylobacter jejuni subsp. jejuni 81116].                                   
488955201       -                       502     bacteria>proteobacteria>epsilonproteobacteria   Campylobacter jejuni                                                amino acid adenylation protein [Campylobacter jejuni].                                                              
490399930       -                       497     bacteria>proteobacteria>epsilonproteobacteria   Campylobacter upsaliensis                                           amino acid adenylation protein [Campylobacter upsaliensis].                                                         
498085645       -                       330     bacteria>proteobacteria>epsilonproteobacteria   Campylobacter fetus                                                 amino acid adenylation domain-containing protein [Campylobacter fetus].                                             
# 4;                                                                                                                                                                                                                                                                                    
497513703       -                       495     bacteria>proteobacteria>alphaproteobacteria     Rhodobacteraceae bacterium HTCC2083                                 oxidoreductase, short chain dehydrogenase/reductase family [Rhodobacteraceae bacterium HTCC2083].                   
406915982       ACD_60C00028G0015       491     bacteria                                        uncultured bacterium                                                Oxidoreductase, short chain dehydrogenase/reductase family [uncultured bacterium].                                  
490613051       -                       488     bacteria>spirochaetes                           Leptospira santarosai                                               NADH(P)-binding protein, PF13460 family [Leptospira santarosai].                                                    
495672286       -                       488     bacteria>spirochaetes                           Leptospira sp. Fiocruz LV4135                                       NADH(P)-binding protein, PF13460 family [Leptospira sp. Fiocruz LV4135].                                            
# 4;                                                                                                                                                                                                                                                                                    
146341723       -                       385     bacteria>proteobacteria>alphaproteobacteria     Bradyrhizobium sp. ORS 278                                          hypothetical protein BRADO4828 [Bradyrhizobium sp. ORS 278].                                                        
459289284       -                       385     bacteria>proteobacteria>alphaproteobacteria     Bradyrhizobium oligotrophicum S58                                   conserved hypothetical protein [Bradyrhizobium oligotrophicum S58].                                                 
493658476       -                       385     bacteria>proteobacteria>alphaproteobacteria     Bradyrhizobium sp. ORS 285                                          hypothetical protein [Bradyrhizobium sp. ORS 285].                                                                  
496320748       -                       384     bacteria>proteobacteria>alphaproteobacteria     Bradyrhizobium sp. ORS 375                                          hypothetical protein [Bradyrhizobium sp. ORS 375].                                                                  
# 4;                                                                                                                                                                                                                                                                                    
378776726       -                       299     bacteria>proteobacteria>gammaproteobacteria     Legionella pneumophila subsp. pneumophila ATCC 43290                putative methyltransferase [Legionella pneumophila subsp. pneumophila ATCC 43290].                                  
315133426       LPSG6_020               298     bacteria>proteobacteria>gammaproteobacteria     Legionella pneumophila subsp. pneumophila ATCC 33215                putative methyltransferase [Legionella pneumophila subsp. pneumophila ATCC 33215].                                  
509150107       -                       298     bacteria>proteobacteria>gammaproteobacteria     Legionella pneumophila subsp. pneumophila str. Thunder Bay          hypothetical protein LP6_0763 [Legionella pneumophila subsp. pneumophila str. Thunder Bay].                         
330813052       -                       280     bacteria>proteobacteria>alphaproteobacteria     Candidatus Pelagibacter sp. IMCC9063                                ubiquinone/menaquinone biosynthesis methyltransferase UBIE [Candidatus Pelagibacter sp. IMCC9063].                  
# 4;                                                                                                                                                                                                                                                                                    
435854888       -                       268     bacteria>firmicutes                             Halobacteroides halobius DSM 5150                                   methionyl-tRNA formyltransferase [Halobacteroides halobius DSM 5150].                                               
495572323       -                       267     archaea                                         Candidatus Nitrosopumilus salaria                                   hypothetical protein [Candidatus Nitrosopumilus salaria].                                                           
119382847       -                       266     bacteria>proteobacteria>alphaproteobacteria     Paracoccus denitrificans PD1222                                     hypothetical protein Pden_0090 [Paracoccus denitrificans PD1222].                                                   
123968876       A9601_13431             265     bacteria>cyanobacteria                          Prochlorococcus marinus str. AS9601                                 hypothetical protein A9601_13431 [Prochlorococcus marinus str. AS9601].                                             
# 4;                                                                                                                                                                                                                                                                                    
159186329       Atu4803                 242     bacteria>proteobacteria>alphaproteobacteria     Agrobacterium fabrum str. C58                                       two component response regulator [Agrobacterium fabrum str. C58].                                                   
332715746       -                       242     bacteria>proteobacteria>alphaproteobacteria     Agrobacterium sp. H13-3                                             LuxR family two component transcriptional regulator [Agrobacterium sp. H13-3].                                      
489613179       -                       242     bacteria>proteobacteria>alphaproteobacteria     Agrobacterium sp. H13-3                                             regulator [Agrobacterium sp. H13-3].                                                                                
493354840       -                       217     bacteria>proteobacteria>alphaproteobacteria     Agrobacterium sp. ATCC 31749                                        two component response regulator [Agrobacterium sp. ATCC 31749].                                                    
# 4;                                                                                                                                                                                                                                                                                    
494776036       -                       220     bacteria>actinobacteria                         Frankia sp. CN3                                                     transcriptional regulator, MerR family [Frankia sp. CN3].                                                           
158312658       -                       165     bacteria>actinobacteria                         Frankia sp. EAN1pec                                                 MerR family transcriptional regulator [Frankia sp. EAN1pec].                                                        
111225582       -                       148     bacteria>actinobacteria                         Frankia alni ACN14a                                                 regulatory protein [Frankia alni ACN14a].                                                                           
497427772       -                       145     bacteria>actinobacteria                         Frankia sp. QA3                                                     MerR family transcriptional regulator [Frankia sp. QA3].                                                            
# 4;                                                                                                                                                                                                                                                                                    
218778492       -                       193     bacteria>proteobacteria>deltaproteobacteria     Desulfatibacillum alkenivorans AK-01                                N-acetyltransferase GCN5 [Desulfatibacillum alkenivorans AK-01].                                                    
218778494       -                       190     bacteria>proteobacteria>deltaproteobacteria     Desulfatibacillum alkenivorans AK-01                                acetyltransferase [Desulfatibacillum alkenivorans AK-01].                                                           
495945472       -                       180     bacteria>planctomycetes                         Rhodopirellula europaea                                             GCN5-related N-acetyltransferase [Rhodopirellula europaea].                                                         
494021087       -                       129     bacteria>proteobacteria>gammaproteobacteria     Vibrio coralliilyticus                                              acetyltransferase [Vibrio coralliilyticus].                                                                         
# 3;                                                                                                                                                                                                                                                                                    
498055084       -                       695     bacteria>proteobacteria>gammaproteobacteria     Pseudoalteromonas piscicida                                         septum formation inhibitor Maf [Pseudoalteromonas piscicida].                                                       
498292159       -                       695     bacteria>proteobacteria>gammaproteobacteria     Pseudoalteromonas flavipulchra                                      septum formation inhibitor Maf [Pseudoalteromonas flavipulchra].                                                    
498071467       -                       693     bacteria>proteobacteria>gammaproteobacteria     Pseudoalteromonas rubra                                             septum formation inhibitor Maf [Pseudoalteromonas rubra].                                                           
# 3;                                                                                                                                                                                                                                                                                    
409912488       -                       606     bacteria>proteobacteria>deltaproteobacteria     Geobacter sulfurreducens KN400                                      polysaccharide ABC transporter ATP-binding protein/permease [Geobacter sulfurreducens KN400].                       
497414761       -                       579     bacteria>firmicutes                             Selenomonas sp. F0473                                               hypothetical protein [Selenomonas sp. F0473].                                                                       
91200300        kuste2597               439     bacteria>planctomycetes                         Candidatus Kuenenia stuttgartiensis                                 similar to ATP-binding protein Wzt of ABC-transporter involved in LPS biosynthesis [Candidatus Kuenenia stuttgartiensis].
# 3;                                                                                                                                                                                                                                                                                    
498055081       -                       458     bacteria>proteobacteria>gammaproteobacteria     Pseudoalteromonas piscicida                                         FAD-dependent oxidoreductase [Pseudoalteromonas piscicida].                                                         
498071471       -                       458     bacteria>proteobacteria>gammaproteobacteria     Pseudoalteromonas rubra                                             FAD-dependent oxidoreductase [Pseudoalteromonas rubra].                                                             
498292161       -                       458     bacteria>proteobacteria>gammaproteobacteria     Pseudoalteromonas flavipulchra                                      FAD-dependent oxidoreductase [Pseudoalteromonas flavipulchra].                                                      
# 3;                                                                                                                                                                                                                                                                                    
459289286       -                       446     bacteria>proteobacteria>alphaproteobacteria     Bradyrhizobium oligotrophicum S58                                   putative glycosyltransferase [Bradyrhizobium oligotrophicum S58].                                                   
146341721       -                       442     bacteria>proteobacteria>alphaproteobacteria     Bradyrhizobium sp. ORS 278                                          glycosyl transferase family protein [Bradyrhizobium sp. ORS 278].                                                   
493658478       -                       441     bacteria>proteobacteria>alphaproteobacteria     Bradyrhizobium sp. ORS 285                                          glycosyl transferase family 1 [Bradyrhizobium sp. ORS 285].                                                         
# 3;                                                                                                                                                                                                                                                                                    
512439107       -                       445     bacteria>proteobacteria>gammaproteobacteria     Halomonas anticariensis                                             hypothetical protein [Halomonas anticariensis].                                                                     
409912489       -                       427     bacteria>proteobacteria>deltaproteobacteria     Geobacter sulfurreducens KN400                                      polysaccharide pyruvyl transferase-related domain [Geobacter sulfurreducens KN400].                                 
39997063        GSU1965                 402     bacteria>proteobacteria>deltaproteobacteria     Geobacter sulfurreducens PCA                                        polysaccharide pyruvyl transferase-related domain-containing protein [Geobacter sulfurreducens PCA].                
# 3;                                                                                                                                                                                                                                                                                    
512439111       -                       398     bacteria>proteobacteria>gammaproteobacteria     Halomonas anticariensis                                             hypothetical protein [Halomonas anticariensis].                                                                     
409912487       -                       376     bacteria>proteobacteria>deltaproteobacteria     Geobacter sulfurreducens KN400                                      hypothetical protein KN400_1986 [Geobacter sulfurreducens KN400].                                                   
39997062        GSU1964                 360     bacteria>proteobacteria>deltaproteobacteria     Geobacter sulfurreducens PCA                                        hypothetical protein GSU1964 [Geobacter sulfurreducens PCA].                                                        
# 3;                                                                                                                                                                                                                                                                                    
315133430       LPSG6_024               389     bacteria>proteobacteria>gammaproteobacteria     Legionella pneumophila subsp. pneumophila ATCC 33215                hypothetical protein LPSG6_024 [Legionella pneumophila subsp. pneumophila ATCC 33215].                              
378776730       -                       389     bacteria>proteobacteria>gammaproteobacteria     Legionella pneumophila subsp. pneumophila ATCC 43290                hypothetical protein lp12_0797 [Legionella pneumophila subsp. pneumophila ATCC 43290].                              
509150111       -                       389     bacteria>proteobacteria>gammaproteobacteria     Legionella pneumophila subsp. pneumophila str. Thunder Bay          hypothetical protein LP6_0767 [Legionella pneumophila subsp. pneumophila str. Thunder Bay].                         
# 3;                                                                                                                                                                                                                                                                                    
46579800        -                       377     bacteria>proteobacteria>deltaproteobacteria     Desulfovibrio vulgaris str. Hildenborough                           hypothetical protein DVU1389 [Desulfovibrio vulgaris str. Hildenborough].                                           
120602726       -                       377     bacteria>proteobacteria>deltaproteobacteria     Desulfovibrio vulgaris DP4                                          hypothetical protein Dvul_1682 [Desulfovibrio vulgaris DP4].                                                        
387153144       -                       377     bacteria>proteobacteria>deltaproteobacteria     Desulfovibrio vulgaris RCH1                                         hypothetical protein Deval_1281 [Desulfovibrio vulgaris RCH1].                                                      
# 3;                                                                                                                                                                                                                                                                                    
302038192       NIDE2888                377     bacteria>nitrospirae                            Candidatus Nitrospira defluvii                                      NAD-dependent epimerase/dehydratase [Candidatus Nitrospira defluvii].                                               
497414760       -                       314     bacteria>firmicutes                             Selenomonas sp. F0473                                               hypothetical protein [Selenomonas sp. F0473].                                                                       
332667367       -                       313     bacteria>bacteroidetes                          Haliscomenobacter hydrossis DSM 1100                                GDP-L-fucose synthase [Haliscomenobacter hydrossis DSM 1100].                                                       
# 3;                                                                                                                                                                                                                                                                                    
271962210       -                       353     bacteria>actinobacteria                         Streptosporangium roseum DSM 43021                                  hypothetical protein [Streptosporangium roseum DSM 43021].                                                          
312113613       -                       349     bacteria>proteobacteria>alphaproteobacteria     Rhodomicrobium vannielii ATCC 17100                                 hypothetical protein Rvan_0834 [Rhodomicrobium vannielii ATCC 17100].                                               
492263197       -                       345     bacteria>proteobacteria>betaproteobacteria      Acidovorax delafieldii                                              hypothetical protein [Acidovorax delafieldii].                                                                      
# 3;                                                                                                                                                                                                                                                                                    
46579799        -                       251     bacteria>proteobacteria>deltaproteobacteria     Desulfovibrio vulgaris str. Hildenborough                           hypothetical protein DVU1388 [Desulfovibrio vulgaris str. Hildenborough].                                           
120602727       -                       251     bacteria>proteobacteria>deltaproteobacteria     Desulfovibrio vulgaris DP4                                          hypothetical protein Dvul_1683 [Desulfovibrio vulgaris DP4].                                                        
387153143       -                       251     bacteria>proteobacteria>deltaproteobacteria     Desulfovibrio vulgaris RCH1                                         family 3 extracellular solute-binding protein [Desulfovibrio vulgaris RCH1].                                        
# 3;                                                                                                                                                                                                                                                                                    
498055077       -                       225     bacteria>proteobacteria>gammaproteobacteria     Pseudoalteromonas piscicida                                         type 11 methyltransferase [Pseudoalteromonas piscicida].                                                            
498071473       -                       225     bacteria>proteobacteria>gammaproteobacteria     Pseudoalteromonas rubra                                             type 11 methyltransferase [Pseudoalteromonas rubra].                                                                
498292163       -                       225     bacteria>proteobacteria>gammaproteobacteria     Pseudoalteromonas flavipulchra                                      type 11 methyltransferase [Pseudoalteromonas flavipulchra].                                                         
# 3;                                                                                                                                                                                                                                                                                    
46579801        -                       155     bacteria>proteobacteria>deltaproteobacteria     Desulfovibrio vulgaris str. Hildenborough                           hypothetical protein DVU1390 [Desulfovibrio vulgaris str. Hildenborough].                                           
120602725       -                       155     bacteria>proteobacteria>deltaproteobacteria     Desulfovibrio vulgaris DP4                                          hypothetical protein Dvul_1681 [Desulfovibrio vulgaris DP4].                                                        
387153145       -                       155     bacteria>proteobacteria>deltaproteobacteria     Desulfovibrio vulgaris RCH1                                         hypothetical protein Deval_1282 [Desulfovibrio vulgaris RCH1].                                                      
# 3;                                                                                                                                                                                                                                                                                    
498055089       -                       142     bacteria>proteobacteria>gammaproteobacteria     Pseudoalteromonas piscicida                                         flagellar biosynthesis protein FliS [Pseudoalteromonas piscicida].                                                  
498071465       -                       142     bacteria>proteobacteria>gammaproteobacteria     Pseudoalteromonas rubra                                             flagellar biosynthesis protein FliS [Pseudoalteromonas rubra].                                                      
498292157       -                       142     bacteria>proteobacteria>gammaproteobacteria     Pseudoalteromonas flavipulchra                                      flagellar biosynthesis protein FliS [Pseudoalteromonas flavipulchra].                                               
# 3;                                                                                                                                                                                                                                                                                    
120602731       -                       100     bacteria>proteobacteria>deltaproteobacteria     Desulfovibrio vulgaris DP4                                          HesB-like domain-containing protein [Desulfovibrio vulgaris DP4].                                                   
387153139       -                       100     bacteria>proteobacteria>deltaproteobacteria     Desulfovibrio vulgaris RCH1                                         HesB-like domain-containing protein [Desulfovibrio vulgaris RCH1].                                                  
218885267       -                       97      bacteria>proteobacteria>deltaproteobacteria     Desulfovibrio vulgaris str. 'Miyazaki F'                            HesB-like domain-containing protein [Desulfovibrio vulgaris str. 'Miyazaki F'].                                     
# 3;                                                                                                                                                                                                                                                                                    
498055087       -                       98      bacteria>proteobacteria>gammaproteobacteria     Pseudoalteromonas piscicida                                         hypothetical protein [Pseudoalteromonas piscicida].                                                                 
498071466       -                       98      bacteria>proteobacteria>gammaproteobacteria     Pseudoalteromonas rubra                                             hypothetical protein [Pseudoalteromonas rubra].                                                                     
498292158       -                       98      bacteria>proteobacteria>gammaproteobacteria     Pseudoalteromonas flavipulchra                                      hypothetical protein [Pseudoalteromonas flavipulchra].                                                              
# 3;                                                                                                                                                                                                                                                                                    
490410883       -                       74      bacteria>proteobacteria>epsilonproteobacteria   Campylobacter coli                                                  aminopeptidase [Campylobacter coli].                                                                                
490399926       -                       70      bacteria>proteobacteria>epsilonproteobacteria   Campylobacter upsaliensis                                           aminopeptidase [Campylobacter upsaliensis].                                                                         
488947159       -                       65      bacteria>proteobacteria>epsilonproteobacteria   Campylobacter jejuni                                                aminopeptidase [Campylobacter jejuni].                                                                              
# 2;                                                                                                                                                                                                                                                                                    
495484976       -                       1043    bacteria>proteobacteria>alphaproteobacteria     Roseobacter sp. SK209-2-6                                           hypothetical protein [Roseobacter sp. SK209-2-6].                                                                   
119382848       -                       391     bacteria>proteobacteria>alphaproteobacteria     Paracoccus denitrificans PD1222                                     hypothetical protein Pden_0091 [Paracoccus denitrificans PD1222].                                                   
# 2;                                                                                                                                                                                                                                                                                    
332667365       -                       1003    bacteria>bacteroidetes                          Haliscomenobacter hydrossis DSM 1100                                parallel beta-helix repeat-containing protein [Haliscomenobacter hydrossis DSM 1100].                               
497265631       -                       810     bacteria>bacteroidetes                          Fulvivirga imtechensis                                              hypothetical protein [Fulvivirga imtechensis].                                                                      
# 2;                                                                                                                                                                                                                                                                                    
495589150       -                       689     bacteria>cyanobacteria                          Leptolyngbya sp. PCC 6406                                           N-acetyl sugar amidotransferase [Leptolyngbya sp. PCC 6406].                                                        
218778490       -                       262     bacteria>proteobacteria>deltaproteobacteria     Desulfatibacillum alkenivorans AK-01                                histidine biosynthesis protein [Desulfatibacillum alkenivorans AK-01].                                              
# 2;                                                                                                                                                                                                                                                                                    
313672687       -                       625     bacteria>deferribacteres                        Calditerrivibrio nitroreducens DSM 19672                            hypothetical protein Calni_0724 [Calditerrivibrio nitroreducens DSM 19672].                                         
218778496       -                       623     bacteria>proteobacteria>deltaproteobacteria     Desulfatibacillum alkenivorans AK-01                                hypothetical protein Dalk_0641 [Desulfatibacillum alkenivorans AK-01].                                              
# 2;                                                                                                                                                                                                                                                                                    
514360148       -                       613     bacteria>spirochaetes                           Leptospira santarosai                                               hypothetical protein [Leptospira santarosai].                                                                       
495676407       -                       595     bacteria>spirochaetes                           Leptospira sp. Fiocruz LV4135                                       hypothetical protein [Leptospira sp. Fiocruz LV4135].                                                               
# 2;                                                                                                                                                                                                                                                                                    
161527651       Nmar_0139               605     archaea                                         Nitrosopumilus maritimus SCM1                                       hypothetical protein Nmar_0139 [Nitrosopumilus maritimus SCM1].                                                     
495572307       -                       278     archaea                                         Candidatus Nitrosopumilus salaria                                   hypothetical protein [Candidatus Nitrosopumilus salaria].                                                           
# 2;                                                                                                                                                                                                                                                                                    
495627147       -                       594     bacteria>proteobacteria>epsilonproteobacteria   Thiovulum sp. ES                                                    carbamoyl transferase [Thiovulum sp. ES].                                                                           
496345014       -                       568     bacteria>bacteroidetes                          Nitritalea halalkaliphila                                           carbamoyl transferase [Nitritalea halalkaliphila].                                                                  
# 2;                                                                                                                                                                                                                                                                                    
378763700       SFHH103_05714           500     bacteria>proteobacteria>alphaproteobacteria     Sinorhizobium fredii HH103                                          conserved hypothetical membrane protein [Sinorhizobium fredii HH103].                                               
227819570       NGR_b13370              477     bacteria>proteobacteria>alphaproteobacteria     Sinorhizobium fredii NGR234                                         hypothetical protein NGR_b13370 [Sinorhizobium fredii NGR234].                                                      
# 2;                                                                                                                                                                                                                                                                                    
39997066        GSU1968                 476     bacteria>proteobacteria>deltaproteobacteria     Geobacter sulfurreducens PCA                                        nucleotidyltransferase [Geobacter sulfurreducens PCA].                                                              
409912492       -                       476     bacteria>proteobacteria>deltaproteobacteria     Geobacter sulfurreducens KN400                                      nucleotidyltransferase [Geobacter sulfurreducens KN400].                                                            
# 2;                                                                                                                                                                                                                                                                                    
39997067        GSU1969                 462     bacteria>proteobacteria>deltaproteobacteria     Geobacter sulfurreducens PCA                                        hypothetical protein GSU1969 [Geobacter sulfurreducens PCA].                                                        
409912493       -                       462     bacteria>proteobacteria>deltaproteobacteria     Geobacter sulfurreducens KN400                                      hypothetical protein KN400_1992 [Geobacter sulfurreducens KN400].                                                   
# 2;                                                                                                                                                                                                                                                                                    
148558343       BOV_A0375               462     bacteria>proteobacteria>alphaproteobacteria     Brucella ovis ATCC 25840                                            glycosyl transferase family protein [Brucella ovis ATCC 25840].                                                     
497265633       -                       405     bacteria>bacteroidetes                          Fulvivirga imtechensis                                              glycosyl transferase, group 1 [Fulvivirga imtechensis].                                                             
# 2;                                                                                                                                                                                                                                                                                    
495945466       -                       403     bacteria>planctomycetes                         Rhodopirellula europaea                                             hydroxyglutarate oxidase [Rhodopirellula europaea].                                                                 
209967221       -                       395     bacteria>proteobacteria>alphaproteobacteria     Rhodospirillum centenum SW                                          FAD dependent oxidoreductase [Rhodospirillum centenum SW].                                                          
# 2;                                                                                                                                                                                                                                                                                    
497454475       -                       401     bacteria>cyanobacteria                          Oscillatoriales cyanobacterium JSC-12                               glycosyltransferase [Oscillatoriales cyanobacterium JSC-12].                                                        
170743092       -                       394     bacteria>proteobacteria>alphaproteobacteria     Methylobacterium sp. 4-46                                           group 1 glycosyl transferase [Methylobacterium sp. 4-46].                                                           
# 2;                                                                                                                                                                                                                                                                                    
227819569       NGR_b13360              395     bacteria>proteobacteria>alphaproteobacteria     Sinorhizobium fredii NGR234                                         acyl-CoA transferase/carnitine dehydratase [Sinorhizobium fredii NGR234].                                           
378763701       SFHH103_05715           392     bacteria>proteobacteria>alphaproteobacteria     Sinorhizobium fredii HH103                                          acyl-CoA transferase/carnitine dehydratase-like conserved hypothetical protein [Sinorhizobium fredii HH103].        
# 2;                                                                                                                                                                                                                                                                                    
144897872       MGR_0033                377     bacteria>proteobacteria>alphaproteobacteria     Magnetospirillum gryphiswaldense MSR-1                              oxidoreductase, Gfo/Idh/MocA family [Magnetospirillum gryphiswaldense MSR-1].                                       
313672681       -                       357     bacteria>deferribacteres                        Calditerrivibrio nitroreducens DSM 19672                            oxidoreductase domain-containing protein [Calditerrivibrio nitroreducens DSM 19672].                                
# 2;                                                                                                                                                                                                                                                                                    
493744697       -                       363     bacteria>firmicutes                             Selenomonas noxia                                                   hypothetical protein [Selenomonas noxia].                                                                           
392413237       Desti_4966              346     bacteria>proteobacteria>deltaproteobacteria     Desulfomonile tiedjei DSM 6799                                      methyltransferase family protein [Desulfomonile tiedjei DSM 6799].                                                  
# 2;                                                                                                                                                                                                                                                                                    
39997065        GSU1967                 360     bacteria>proteobacteria>deltaproteobacteria     Geobacter sulfurreducens PCA                                        hypothetical protein GSU1967 [Geobacter sulfurreducens PCA].                                                        
409912491       -                       360     bacteria>proteobacteria>deltaproteobacteria     Geobacter sulfurreducens KN400                                      hypothetical protein KN400_1990 [Geobacter sulfurreducens KN400].                                                   
# 2;                                                                                                                                                                                                                                                                                    
495627145       -                       358     bacteria>proteobacteria>epsilonproteobacteria   Thiovulum sp. ES                                                    radical SAM protein [Thiovulum sp. ES].                                                                             
496440192       -                       357     bacteria>proteobacteria>gammaproteobacteria     Thiorhodovibrio sp. 970                                             radical SAM protein [Thiorhodovibrio sp. 970].                                                                      
# 2;                                                                                                                                                                                                                                                                                    
491649254       -                       355     bacteria>proteobacteria>gammaproteobacteria     Grimontia hollisae                                                  4-hydroxy-2-ketovalerate aldolase [Grimontia hollisae].                                                             
161527652       Nmar_0140               352     archaea                                         Nitrosopumilus maritimus SCM1                                       pyruvate carboxyltransferase [Nitrosopumilus maritimus SCM1].                                                       
# 2;                                                                                                                                                                                                                                                                                    
489013676       -                       348     bacteria>proteobacteria>epsilonproteobacteria   Campylobacter jejuni                                                3-ketoacyl-ACP synthase [Campylobacter jejuni].                                                                     
495562980       -                       305     bacteria>aquificae                              Hydrogenivirga sp. 128-5-R1-1                                       3-oxoacyl-ACP synthase [Hydrogenivirga sp. 128-5-R1-1].                                                             
# 2;                                                                                                                                                                                                                                                                                    
495826696       -                       334     bacteria>proteobacteria>alphaproteobacteria     Pseudovibrio sp. JE062                                              NAD binding oxidoreductase [Pseudovibrio sp. JE062].                                                                
495945464       -                       309     bacteria>planctomycetes                         Rhodopirellula europaea                                             oxidoreductase domain-containing protein [Rhodopirellula europaea].                                                 
# 2;                                                                                                                                                                                                                                                                                    
495880032       -                       333     archaea>euryarchaeota                           Thermoplasmatales archaeon SCGC AB-540-F20                          sulfotransferase family protein [Thermoplasmatales archaeon SCGC AB-540-F20].                                       
494439391       -                       332     bacteria>proteobacteria>gammaproteobacteria     gamma proteobacterium HTCC2207                                      hypothetical protein [gamma proteobacterium HTCC2207].                                                              
# 2;                                                                                                                                                                                                                                                                                    
493606515       -                       307     bacteria>proteobacteria>alphaproteobacteria     Acetobacter tropicalis                                              hypothetical protein [Acetobacter tropicalis].                                                                      
489715795       -                       230     bacteria>proteobacteria>alphaproteobacteria     Gluconacetobacter hansenii                                          hypothetical protein [Gluconacetobacter hansenii].                                                                  
# 2;                                                                                                                                                                                                                                                                                    
490597106       -                       302     bacteria>spirochaetes                           Leptospira santarosai                                               hypothetical protein [Leptospira santarosai].                                                                       
495672321       -                       298     bacteria>spirochaetes                           Leptospira sp. Fiocruz LV4135                                       hypothetical protein [Leptospira sp. Fiocruz LV4135].                                                               
# 2;                                                                                                                                                                                                                                                                                    
218885271       -                       273     bacteria>proteobacteria>deltaproteobacteria     Desulfovibrio vulgaris str. 'Miyazaki F'                            hypothetical protein DvMF_0164 [Desulfovibrio vulgaris str. 'Miyazaki F'].                                          
494785797       -                       262     bacteria>proteobacteria>deltaproteobacteria     Desulfovibrio sp. A2                                                putative membrane protein [Desulfovibrio sp. A2].                                                                   
# 2;                                                                                                                                                                                                                                                                                    
428205296       -                       270     bacteria>cyanobacteria                          Chroococcidiopsis thermalis PCC 7203                                putative nucleotidyl transferase [Chroococcidiopsis thermalis PCC 7203].                                            
497318610       -                       262     bacteria>cyanobacteria                          Synechocystis sp. PCC 7509                                          dTDP-glucose pyrophosphorylase [Synechocystis sp. PCC 7509].                                                        
# 2;                                                                                                                                                                                                                                                                                    
491162219       -                       247     bacteria>proteobacteria>epsilonproteobacteria   Helicobacter pullorum                                               hypothetical protein [Helicobacter pullorum].                                                                       
493855157       -                       243     bacteria>proteobacteria>epsilonproteobacteria   Helicobacter winghamensis                                           hypothetical protein [Helicobacter winghamensis].                                                                   
# 2;                                                                                                                                                                                                                                                                                    
123968875       A9601_13421             240     bacteria>cyanobacteria                          Prochlorococcus marinus str. AS9601                                 CMP-N-acetylneuraminic acid synthetase [Prochlorococcus marinus str. AS9601].                                       
119382844       -                       236     bacteria>proteobacteria>alphaproteobacteria     Paracoccus denitrificans PD1222                                     acylneuraminate cytidylyltransferase [Paracoccus denitrificans PD1222].                                             
# 2;                                                                                                                                                                                                                                                                                    
157415561       C8J_1241                240     bacteria>proteobacteria>epsilonproteobacteria   Campylobacter jejuni subsp. jejuni 81116                            hypothetical protein C8J_1241 [Campylobacter jejuni subsp. jejuni 81116].                                           
489023977       -                       240     bacteria>proteobacteria>epsilonproteobacteria   Campylobacter jejuni                                                formyl transferase [Campylobacter jejuni].                                                                          
# 2;                                                                                                                                                                                                                                                                                    
478178889       -                       220     bacteria>proteobacteria>alphaproteobacteria     Octadecabacter arcticus 238                                         putative cyclase family protein [Octadecabacter arcticus 238].                                                      
494021091       -                       220     bacteria>proteobacteria>gammaproteobacteria     Vibrio coralliilyticus                                              cyclase [Vibrio coralliilyticus].                                                                                   
# 2;                                                                                                                                                                                                                                                                                    
495880033       -                       219     archaea>euryarchaeota                           Thermoplasmatales archaeon SCGC AB-540-F20                          hypothetical protein [Thermoplasmatales archaeon SCGC AB-540-F20].                                                  
496345015       -                       149     bacteria>bacteroidetes                          Nitritalea halalkaliphila                                           family 2 glycosyl transferase [Nitritalea halalkaliphila].                                                          
# 2;                                                                                                                                                                                                                                                                                    
218885272       -                       185     bacteria>proteobacteria>deltaproteobacteria     Desulfovibrio vulgaris str. 'Miyazaki F'                            4Fe-4S ferredoxin [Desulfovibrio vulgaris str. 'Miyazaki F'].                                                       
494785798       -                       185     bacteria>proteobacteria>deltaproteobacteria     Desulfovibrio sp. A2                                                4Fe-4S ferredoxin [Desulfovibrio sp. A2].                                                                           
# 2;                                                                                                                                                                                                                                                                                    
313672685       -                       185     bacteria>deferribacteres                        Calditerrivibrio nitroreducens DSM 19672                            pseudaminic acid biosynthesis n-acetyl transferase [Calditerrivibrio nitroreducens DSM 19672].                      
495626695       -                       149     bacteria>proteobacteria>epsilonproteobacteria   Thiovulum sp. ES                                                    pseudaminic acid biosynthesis N-acetyl transferase [Thiovulum sp. ES].                                              
# 2;                                                                                                                                                                                                                                                                                    
121613269       CJJ81176_1313           179     bacteria>proteobacteria>epsilonproteobacteria   Campylobacter jejuni subsp. jejuni 81-176                           hypothetical protein CJJ81176_1313 [Campylobacter jejuni subsp. jejuni 81-176].                                     
488865395       -                       179     bacteria>proteobacteria>epsilonproteobacteria   Campylobacter coli                                                  hypothetical protein [Campylobacter coli].                                                                          
# 2;                                                                                                                                                                                                                                                                                    
478178890       -                       98      bacteria>proteobacteria>alphaproteobacteria     Octadecabacter arcticus 238                                         hypothetical protein OA238_c24470 [Octadecabacter arcticus 238].                                                    
494021090       -                       77      bacteria>proteobacteria>gammaproteobacteria     Vibrio coralliilyticus                                              hypothetical protein [Vibrio coralliilyticus].                                                                      
# 2;                                                                                                                                                                                                                                                                                    
491162218       -                       79      bacteria>proteobacteria>epsilonproteobacteria   Helicobacter pullorum                                               predicted protein [Helicobacter pullorum].                                                                          
493855156       -                       78      bacteria>proteobacteria>epsilonproteobacteria   Helicobacter winghamensis                                           predicted protein [Helicobacter winghamensis].                                                                      
# 1;                                                                                                                                                                                                                                                                                    
312194532       -                       1215    bacteria>actinobacteria                         Frankia sp. EuI1c                                                   transcription-repair coupling factor [Frankia sp. EuI1c].                                                           
427733972       -                       1023    bacteria>cyanobacteria                          Rivularia sp. PCC 7116                                              bacteriocin-processing peptidase [Rivularia sp. PCC 7116].                                                          
144897876       MGR_0037                900     bacteria>proteobacteria>alphaproteobacteria     Magnetospirillum gryphiswaldense MSR-1                              PYRUVATE,PHOSPHATE DIKINASE [Magnetospirillum gryphiswaldense MSR-1].                                               
218778495       -                       798     bacteria>proteobacteria>deltaproteobacteria     Desulfatibacillum alkenivorans AK-01                                family 2 glycosyl transferase [Desulfatibacillum alkenivorans AK-01].                                               
495627136       -                       789     bacteria>proteobacteria>epsilonproteobacteria   Thiovulum sp. ES                                                    Lon protease [Thiovulum sp. ES].                                                                                    
497515662       -                       788     bacteria>proteobacteria>alphaproteobacteria     Rhodobacteraceae bacterium HTCC2083                                 tetratricopeptide repeat domain protein [Rhodobacteraceae bacterium HTCC2083].                                      
218885273       -                       711     bacteria>proteobacteria>deltaproteobacteria     Desulfovibrio vulgaris str. 'Miyazaki F'                            formate dehydrogenase [Desulfovibrio vulgaris str. 'Miyazaki F'].                                                   
490399931       -                       695     bacteria>proteobacteria>epsilonproteobacteria   Campylobacter upsaliensis                                           restriction endonuclease subunit M [Campylobacter upsaliensis].                                                     
489715784       -                       691     bacteria>proteobacteria>alphaproteobacteria     Gluconacetobacter hansenii                                          fusaric acid resistance protein [Gluconacetobacter hansenii].                                                       
144897875       MGR_0036                690     bacteria>proteobacteria>alphaproteobacteria     Magnetospirillum gryphiswaldense MSR-1                              glycyl-tRNA synthetase beta chain [Magnetospirillum gryphiswaldense MSR-1].                                         
498535586       -                       672     bacteria>actinobacteria                         Nocardioides sp. CF8                                                glycosyl transferase family 2 [Nocardioides sp. CF8].                                                               
491162215       -                       658     bacteria>proteobacteria>epsilonproteobacteria   Helicobacter pullorum                                               excinuclease ABC subunit B [Helicobacter pullorum].                                                                 
392413239       Desti_4968              626     bacteria>proteobacteria>deltaproteobacteria     Desulfomonile tiedjei DSM 6799                                      hypothetical protein Desti_4968 [Desulfomonile tiedjei DSM 6799].                                                   
497414764       -                       622     bacteria>firmicutes                             Selenomonas sp. F0473                                               hypothetical protein [Selenomonas sp. F0473].                                                                       
406915981       ACD_60C00028G0014       594     bacteria                                        uncultured bacterium                                                hypothetical protein ACD_60C00028G0014 [uncultured bacterium].                                                      
406915985       ACD_60C00028G0018       591     bacteria                                        uncultured bacterium                                                hypothetical protein ACD_60C00028G0018 [uncultured bacterium].                                                      
494439394       -                       582     bacteria>proteobacteria>gammaproteobacteria     gamma proteobacterium HTCC2207                                      hypothetical protein [gamma proteobacterium HTCC2207].                                                              
491649245       -                       578     bacteria>proteobacteria>gammaproteobacteria     Grimontia hollisae                                                  hypothetical protein [Grimontia hollisae].                                                                          
493855152       -                       564     bacteria>proteobacteria>epsilonproteobacteria   Helicobacter winghamensis                                           dihydroxy-acid dehydratase [Helicobacter winghamensis].                                                             
119382849       -                       553     bacteria>proteobacteria>alphaproteobacteria     Paracoccus denitrificans PD1222                                     hypothetical protein Pden_0092 [Paracoccus denitrificans PD1222].                                                   
170743090       -                       549     bacteria>proteobacteria>alphaproteobacteria     Methylobacterium sp. 4-46                                           hypothetical protein M446_4983 [Methylobacterium sp. 4-46].                                                         
489715782       -                       536     bacteria>proteobacteria>alphaproteobacteria     Gluconacetobacter hansenii                                          malate dehydrogenase [Gluconacetobacter hansenii].                                                                  
491162216       -                       531     bacteria>proteobacteria>epsilonproteobacteria   Helicobacter pullorum                                               ABC transporter ATP-binding protein [Helicobacter pullorum].                                                        
15895461        -                       527     bacteria>firmicutes                             Clostridium acetobutylicum ATCC 824                                 hypothetical protein CA_C2193 [Clostridium acetobutylicum ATCC 824].                                                
39997061        GSU1963                 518     bacteria>proteobacteria>deltaproteobacteria     Geobacter sulfurreducens PCA                                        undecaprenyl-diphospho-oligosaccharide flippase [Geobacter sulfurreducens PCA].                                     
427733971       -                       516     bacteria>cyanobacteria                          Rivularia sp. PCC 7116                                              multidrug resistance efflux pump [Rivularia sp. PCC 7116].                                                          
492263200       -                       504     bacteria>proteobacteria>betaproteobacteria      Acidovorax delafieldii                                              polysaccharide biosynthesis protein [Acidovorax delafieldii].                                                       
493606512       -                       493     bacteria>proteobacteria>alphaproteobacteria     Acetobacter tropicalis                                              phosphomannomutase [Acetobacter tropicalis].                                                                        
493606511       -                       486     bacteria>proteobacteria>alphaproteobacteria     Acetobacter tropicalis                                              hypothetical protein [Acetobacter tropicalis].                                                                      
488576441       -                       485     bacteria>proteobacteria>alphaproteobacteria     Hyphomicrobium denitrificans 1NES1                                  exopolysaccharide exporter [Hyphomicrobium denitrificans 1NES1].                                                    
498535580       -                       482     bacteria>actinobacteria                         Nocardioides sp. CF8                                                ATPase domain-containing protein [Nocardioides sp. CF8].                                                            
498535582       -                       475     bacteria>actinobacteria                         Nocardioides sp. CF8                                                sugar transferase [Nocardioides sp. CF8].                                                                           
497318607       -                       474     bacteria>cyanobacteria                          Synechocystis sp. PCC 7509                                          hypothetical protein [Synechocystis sp. PCC 7509].                                                                  
495945468       -                       471     bacteria>planctomycetes                         Rhodopirellula europaea                                             sialyltransferase [Rhodopirellula europaea].                                                                        
493565007       -                       464     bacteria>cyanobacteria                          Leptolyngbya sp. PCC 7375                                           cytosine deaminase-like metal-dependent hydrolase [Leptolyngbya sp. PCC 7375].                                      
495626698       -                       462     bacteria>proteobacteria>epsilonproteobacteria   Thiovulum sp. ES                                                    NADPH-dependent FMN reductase [Thiovulum sp. ES].                                                                   
494439395       -                       456     bacteria>proteobacteria>gammaproteobacteria     gamma proteobacterium HTCC2207                                      hypothetical protein [gamma proteobacterium HTCC2207].                                                              
491649252       -                       455     bacteria>proteobacteria>gammaproteobacteria     Grimontia hollisae                                                  AMP-dependent synthetase and ligase [Grimontia hollisae].                                                           
493744694       -                       449     bacteria>firmicutes                             Selenomonas noxia                                                   hypothetical protein [Selenomonas noxia].                                                                           
302038191       NIDE2887                448     bacteria>nitrospirae                            Candidatus Nitrospira defluvii                                      UDP-glucose 6-dehydrogenase [Candidatus Nitrospira defluvii].                                                       
497414759       -                       443     bacteria>firmicutes                             Selenomonas sp. F0473                                               hypothetical protein [Selenomonas sp. F0473].                                                                       
170743091       -                       437     bacteria>proteobacteria>alphaproteobacteria     Methylobacterium sp. 4-46                                           O-antigen polymerase [Methylobacterium sp. 4-46].                                                                   
312113609       -                       434     bacteria>proteobacteria>alphaproteobacteria     Rhodomicrobium vannielii ATCC 17100                                 O-antigen polymerase [Rhodomicrobium vannielii ATCC 17100].                                                         
144897870       MGR_0031                433     bacteria>proteobacteria>alphaproteobacteria     Magnetospirillum gryphiswaldense MSR-1                              conserved hypothetical protein [Magnetospirillum gryphiswaldense MSR-1].                                            
495839546       -                       426     bacteria>bacteroidetes                          Prevotella maculosa                                                 polysaccharide biosynthesis protein [Prevotella maculosa].                                                          
491923789       -                       421     bacteria>proteobacteria>betaproteobacteria      Lautropia mirabilis                                                 hypothetical protein [Lautropia mirabilis].                                                                         
493855154       -                       420     bacteria>proteobacteria>epsilonproteobacteria   Helicobacter winghamensis                                           hypothetical protein [Helicobacter winghamensis].                                                                   
312113614       -                       416     bacteria>proteobacteria>alphaproteobacteria     Rhodomicrobium vannielii ATCC 17100                                 group 1 glycosyl transferase [Rhodomicrobium vannielii ATCC 17100].                                                 
312194526       -                       415     bacteria>actinobacteria                         Frankia sp. EuI1c                                                   group 1 glycosyl transferase [Frankia sp. EuI1c].                                                                   
494021085       -                       414     bacteria>proteobacteria>gammaproteobacteria     Vibrio coralliilyticus                                              wzx [Vibrio coralliilyticus].                                                                                       
145297249       -                       411     bacteria>proteobacteria>gammaproteobacteria     Aeromonas salmonicida subsp. salmonicida A449                       hypothetical protein ASA_0143 [Aeromonas salmonicida subsp. salmonicida A449].                                      
493744695       -                       410     bacteria>firmicutes                             Selenomonas noxia                                                   alginate O-acetyltransferase [Selenomonas noxia].                                                                   
495589158       -                       407     bacteria>cyanobacteria                          Leptolyngbya sp. PCC 6406                                           DnaJ-class molecular chaperone with C-terminal Zn finger domain [Leptolyngbya sp. PCC 6406].                        
489715786       -                       404     bacteria>proteobacteria>alphaproteobacteria     Gluconacetobacter hansenii                                          sodium:proton antiporter [Gluconacetobacter hansenii].                                                              
495826939       -                       399     bacteria>proteobacteria>alphaproteobacteria     Pseudovibrio sp. JE062                                              mannose-6-phosphate isomerase [Pseudovibrio sp. JE062].                                                             
86742607        -                       394     bacteria>actinobacteria                         Frankia sp. CcI3                                                    nucleoside triphosphate pyrophosphohydrolase [Frankia sp. CcI3].                                                    
495627138       -                       394     bacteria>proteobacteria>epsilonproteobacteria   Thiovulum sp. ES                                                    NADH dehydrogenase, FAD-containing subunit [Thiovulum sp. ES].                                                      
148252626       -                       391     bacteria>proteobacteria>alphaproteobacteria     Bradyrhizobium sp. BTAi1                                            acyltransferase membrane protein [Bradyrhizobium sp. BTAi1].                                                        
406915986       ACD_60C00028G0019       389     bacteria                                        uncultured bacterium                                                glycosyl transferase group 1 [uncultured bacterium].                                                                
392413236       Desti_4965              388     bacteria>proteobacteria>deltaproteobacteria     Desulfomonile tiedjei DSM 6799                                      hypothetical protein Desti_4965 [Desulfomonile tiedjei DSM 6799].                                                   
312113610       -                       387     bacteria>proteobacteria>alphaproteobacteria     Rhodomicrobium vannielii ATCC 17100                                 glycosyl transferase family protein [Rhodomicrobium vannielii ATCC 17100].                                          
495826830       -                       387     bacteria>proteobacteria>alphaproteobacteria     Pseudovibrio sp. JE062                                              Acyl-CoA reductase (LuxC) superfamily protein [Pseudovibrio sp. JE062].                                             
478178894       -                       385     bacteria>proteobacteria>alphaproteobacteria     Octadecabacter arcticus 238                                         putative phage integrase [Octadecabacter arcticus 238].                                                             
495826954       -                       384     bacteria>proteobacteria>alphaproteobacteria     Pseudovibrio sp. FO-BEG1                                            L-lactate dehydrogenase [Pseudovibrio sp. FO-BEG1].                                                                 
478184249       -                       383     bacteria>proteobacteria>alphaproteobacteria     Octadecabacter antarcticus 307                                      hypothetical protein OAN307_c31510 [Octadecabacter antarcticus 307].                                                
495484978       -                       382     bacteria>proteobacteria>alphaproteobacteria     Roseobacter sp. SK209-2-6                                           hypothetical protein [Roseobacter sp. SK209-2-6].                                                                   
495626700       -                       381     bacteria>proteobacteria>epsilonproteobacteria   Thiovulum sp. ES                                                    acyl-CoA synthetase (AMP-forming)/AMP-acid ligase II [Thiovulum sp. ES].                                            
512439112       -                       376     bacteria>proteobacteria>gammaproteobacteria     Halomonas anticariensis                                             hypothetical protein [Halomonas anticariensis].                                                                     
512439113       -                       374     bacteria>proteobacteria>gammaproteobacteria     Halomonas anticariensis                                             hypothetical protein [Halomonas anticariensis].                                                                     
491649247       -                       372     bacteria>proteobacteria>gammaproteobacteria     Grimontia hollisae                                                  hypothetical protein [Grimontia hollisae].                                                                          
495826767       -                       368     bacteria>proteobacteria>alphaproteobacteria     Pseudovibrio sp. JE062                                              acyl-protein synthetase [Pseudovibrio sp. JE062].                                                                   
119382845       -                       348     bacteria>proteobacteria>alphaproteobacteria     Paracoccus denitrificans PD1222                                     flagellin modification protein FlmD [Paracoccus denitrificans PD1222].                                              
161527648       Nmar_0136               348     archaea                                         Nitrosopumilus maritimus SCM1                                       oxidoreductase domain-containing protein [Nitrosopumilus maritimus SCM1].                                           
488970342       -                       348     bacteria>proteobacteria>epsilonproteobacteria   Campylobacter jejuni                                                Rieske (2Fe-2S) domain protein [Campylobacter jejuni].                                                              
496440186       -                       348     bacteria>proteobacteria>gammaproteobacteria     Thiorhodovibrio sp. 970                                             hypothetical protein [Thiorhodovibrio sp. 970].                                                                     
493565002       -                       345     bacteria>cyanobacteria                          Leptolyngbya sp. PCC 7375                                           aldo/keto reductase, diketogulonate reductase [Leptolyngbya sp. PCC 7375].                                          
218778491       -                       339     bacteria>proteobacteria>deltaproteobacteria     Desulfatibacillum alkenivorans AK-01                                formyl transferase domain-containing protein [Desulfatibacillum alkenivorans AK-01].                                
512439109       -                       339     bacteria>proteobacteria>gammaproteobacteria     Halomonas anticariensis                                             hypothetical protein [Halomonas anticariensis].                                                                     
495839548       -                       337     bacteria>bacteroidetes                          Prevotella maculosa                                                 hypothetical protein [Prevotella maculosa].                                                                         
392413240       Desti_4969              331     bacteria>proteobacteria>deltaproteobacteria     Desulfomonile tiedjei DSM 6799                                      ankyrin repeat-containing protein [Desulfomonile tiedjei DSM 6799].                                                 
495589160       -                       329     bacteria>cyanobacteria                          Leptolyngbya sp. PCC 6406                                           methylase involved in ubiquinone/menaquinone biosynthesis [Leptolyngbya sp. PCC 6406].                              
489715792       -                       327     bacteria>proteobacteria>alphaproteobacteria     Gluconacetobacter hansenii                                          hypothetical protein [Gluconacetobacter hansenii].                                                                  
220903433       -                       321     bacteria>proteobacteria>deltaproteobacteria     Desulfovibrio desulfuricans subsp. desulfuricans str. ATCC 27774    response regulator receiver modulated CheW protein [Desulfovibrio desulfuricans subsp. desulfuricans str. ATCC 27774].
496345013       -                       309     bacteria>bacteroidetes                          Nitritalea halalkaliphila                                           hypothetical protein [Nitritalea halalkaliphila].                                                                   
220903435       -                       306     bacteria>proteobacteria>deltaproteobacteria     Desulfovibrio desulfuricans subsp. desulfuricans str. ATCC 27774    cysteine synthase [Desulfovibrio desulfuricans subsp. desulfuricans str. ATCC 27774].                               
497414765       -                       306     bacteria>firmicutes                             Selenomonas sp. F0473                                               hypothetical protein [Selenomonas sp. F0473].                                                                       
488576443       -                       304     bacteria>proteobacteria>alphaproteobacteria     Hyphomicrobium denitrificans 1NES1                                  glycosyl transferase family protein [Hyphomicrobium denitrificans 1NES1].                                           
494439393       -                       297     bacteria>proteobacteria>gammaproteobacteria     gamma proteobacterium HTCC2207                                      putative acetyltransferase [gamma proteobacterium HTCC2207].                                                        
144897874       MGR_0035                293     bacteria>proteobacteria>alphaproteobacteria     Magnetospirillum gryphiswaldense MSR-1                              Glycyl-tRNA synthetase alpha chain [Magnetospirillum gryphiswaldense MSR-1].                                        
497318612       -                       293     bacteria>cyanobacteria                          Synechocystis sp. PCC 7509                                          putative glycosyltransferase [Synechocystis sp. PCC 7509].                                                          
497516642       -                       291     bacteria>proteobacteria>alphaproteobacteria     Rhodobacteraceae bacterium HTCC2083                                 rb145 [Rhodobacteraceae bacterium HTCC2083].                                                                        
91200299        kuste2596               289     bacteria>planctomycetes                         Candidatus Kuenenia stuttgartiensis                                 similar to ABC-transporter involved in LPS biosynthesis Wzm [Candidatus Kuenenia stuttgartiensis].                  
495672298       -                       289     bacteria>spirochaetes                           Leptospira sp. Fiocruz LV4135                                       IS1356, transposase [Leptospira sp. Fiocruz LV4135].                                                                
392413241       Desti_4970              283     bacteria>proteobacteria>deltaproteobacteria     Desulfomonile tiedjei DSM 6799                                      hypothetical protein Desti_4970 [Desulfomonile tiedjei DSM 6799].                                                   
492263195       -                       280     bacteria>proteobacteria>betaproteobacteria      Acidovorax delafieldii                                              hypothetical protein [Acidovorax delafieldii].                                                                      
491923790       -                       273     bacteria>proteobacteria>betaproteobacteria      Lautropia mirabilis                                                 sugar transporter [Lautropia mirabilis].                                                                            
428205299       -                       258     bacteria>cyanobacteria                          Chroococcidiopsis thermalis PCC 7203                                LmbE family protein [Chroococcidiopsis thermalis PCC 7203].                                                         
332667363       -                       256     bacteria>bacteroidetes                          Haliscomenobacter hydrossis DSM 1100                                hypothetical protein [Haliscomenobacter hydrossis DSM 1100].                                                        
312113615       -                       254     bacteria>proteobacteria>alphaproteobacteria     Rhodomicrobium vannielii ATCC 17100                                 WecB/TagA/CpsF family glycosyl transferase [Rhodomicrobium vannielii ATCC 17100].                                   
434389235       -                       250     bacteria>cyanobacteria                          Chamaesiphon minutus PCC 6605                                       Macrocin-O-methyltransferase (TylF) [Chamaesiphon minutus PCC 6605].                                                
495572349       -                       249     archaea                                         Candidatus Nitrosopumilus salaria                                   putative dTDP-4-dehydrorhamnose reductase [Candidatus Nitrosopumilus salaria].                                      
488939360       -                       245     bacteria>proteobacteria>epsilonproteobacteria   Campylobacter fetus                                                 Cj81-29 [Campylobacter fetus].                                                                                      
494420201       -                       241     bacteria>planctomycetes                         planctomycete KSU-1                                                 hypothetical protein [planctomycete KSU-1].                                                                         
406915987       ACD_60C00028G0020       235     bacteria                                        uncultured bacterium                                                hypothetical protein ACD_60C00028G0020 [uncultured bacterium].                                                      
496345010       -                       232     bacteria>bacteroidetes                          Nitritalea halalkaliphila                                           hypothetical protein [Nitritalea halalkaliphila].                                                                   
220903431       -                       230     bacteria>proteobacteria>deltaproteobacteria     Desulfovibrio desulfuricans subsp. desulfuricans str. ATCC 27774    hypothetical protein Ddes_0145 [Desulfovibrio desulfuricans subsp. desulfuricans str. ATCC 27774].                  
498535581       -                       229     bacteria>actinobacteria                         Nocardioides sp. CF8                                                regulatory protein [Nocardioides sp. CF8].                                                                          
494645160       -                       224     archaea                                         Candidatus Nitrosoarchaeum limnia                                   Hypothetical protein [Candidatus Nitrosoarchaeum limnia].                                                           
488939368       -                       223     bacteria>proteobacteria>epsilonproteobacteria   Campylobacter fetus                                                 membrane protein [Campylobacter fetus].                                                                             
494021086       -                       218     bacteria>proteobacteria>gammaproteobacteria     Vibrio coralliilyticus                                              methylase involved in ubiquinone/menaquinone biosynthesis [Vibrio coralliilyticus].                                 
496440191       -                       218     bacteria>proteobacteria>gammaproteobacteria     Thiorhodovibrio sp. 970                                             methyltransferase family protein [Thiorhodovibrio sp. 970].                                                         
497318606       -                       218     bacteria>cyanobacteria                          Synechocystis sp. PCC 7509                                          Sua5/YciO/YrdC/YwlC family protein [Synechocystis sp. PCC 7509].                                                    
495589152       -                       216     bacteria>cyanobacteria                          Leptolyngbya sp. PCC 6406                                           imidazole glycerol phosphate synthase, glutamine amidotransferase subunit [Leptolyngbya sp. PCC 6406].              
123968879       A9601_13461             215     bacteria>cyanobacteria                          Prochlorococcus marinus str. AS9601                                 hypothetical protein A9601_13461 [Prochlorococcus marinus str. AS9601].                                             
495484970       -                       215     bacteria>proteobacteria>alphaproteobacteria     Roseobacter sp. SK209-2-6                                           hypothetical protein [Roseobacter sp. SK209-2-6].                                                                   
123968880       A9601_13471             200     bacteria>cyanobacteria                          Prochlorococcus marinus str. AS9601                                 hypothetical protein A9601_13471 [Prochlorococcus marinus str. AS9601].                                             
220903430       -                       199     bacteria>proteobacteria>deltaproteobacteria     Desulfovibrio desulfuricans subsp. desulfuricans str. ATCC 27774    hypothetical protein Ddes_0144 [Desulfovibrio desulfuricans subsp. desulfuricans str. ATCC 27774].                  
161527646       Nmar_0134               197     archaea                                         Nitrosopumilus maritimus SCM1                                       methionyl-tRNA formyltransferase-like protein [Nitrosopumilus maritimus SCM1].                                      
495562981       -                       197     bacteria>aquificae                              Hydrogenivirga sp. 128-5-R1-1                                       hypothetical protein [Hydrogenivirga sp. 128-5-R1-1].                                                               
123968877       A9601_13441             196     bacteria>cyanobacteria                          Prochlorococcus marinus str. AS9601                                 hypothetical protein A9601_13441 [Prochlorococcus marinus str. AS9601].                                             
478184250       -                       193     bacteria>proteobacteria>alphaproteobacteria     Octadecabacter antarcticus 307                                      putative DUF3768 family protein [Octadecabacter antarcticus 307].                                                   
493565008       -                       186     bacteria>cyanobacteria                          Leptolyngbya sp. PCC 7375                                           hypothetical protein [Leptolyngbya sp. PCC 7375].                                                                   
495627140       -                       185     bacteria>proteobacteria>epsilonproteobacteria   Thiovulum sp. ES                                                    RNA methyltransferase, RsmD family [Thiovulum sp. ES].                                                              
488939366       -                       182     bacteria>proteobacteria>epsilonproteobacteria   Campylobacter fetus                                                 hypothetical protein [Campylobacter fetus].                                                                         
494785795       -                       178     bacteria>proteobacteria>deltaproteobacteria     Desulfovibrio sp. A2                                                hypothetical protein [Desulfovibrio sp. A2].                                                                        
490403234       -                       174     bacteria>proteobacteria>epsilonproteobacteria   Campylobacter upsaliensis                                           conserved hypothetical protein [Campylobacter upsaliensis].                                                         
490403236       -                       170     bacteria>proteobacteria>epsilonproteobacteria   Campylobacter upsaliensis                                           conserved hypothetical protein, partial [Campylobacter upsaliensis].                                                
495839547       -                       170     bacteria>bacteroidetes                          Prevotella maculosa                                                 maltose O-acetyltransferase [Prevotella maculosa].                                                                  
478178895       -                       167     bacteria>proteobacteria>alphaproteobacteria     Octadecabacter arcticus 238                                         hypothetical protein OA238_c24520 [Octadecabacter arcticus 238].                                                    
495839550       -                       166     bacteria>bacteroidetes                          Prevotella maculosa                                                 acylneuraminate cytidylyltransferase [Prevotella maculosa].                                                         
497029739       -                       161     bacteria>firmicutes                             Selenomonas sp. oral taxon 138                                      acetyltransferase, GNAT family [Selenomonas sp. oral taxon 138].                                                    
490403228       -                       147     bacteria>proteobacteria>epsilonproteobacteria   Campylobacter upsaliensis                                           50S ribosomal protein L9 [Campylobacter upsaliensis].                                                               
427733973       -                       140     bacteria>cyanobacteria                          Rivularia sp. PCC 7116                                              hypothetical protein Riv7116_0366 [Rivularia sp. PCC 7116].                                                         
478178893       -                       140     bacteria>proteobacteria>alphaproteobacteria     Octadecabacter arcticus 238                                         hypothetical protein OA238_c24500 [Octadecabacter arcticus 238].                                                    
330813054       -                       138     bacteria>proteobacteria>alphaproteobacteria     Candidatus Pelagibacter sp. IMCC9063                                UDP-glucose 4-epimerase [Candidatus Pelagibacter sp. IMCC9063].                                                     
488939364       -                       134     bacteria>proteobacteria>epsilonproteobacteria   Campylobacter fetus                                                 transformation system protein [Campylobacter fetus].                                                                
492866576       -                       133     bacteria>proteobacteria>alphaproteobacteria     Brucella ovis                                                       hypothetical protein [Brucella ovis].                                                                               
497454469       -                       133     bacteria>cyanobacteria                          Oscillatoriales cyanobacterium JSC-12                               putative membrane protein [Oscillatoriales cyanobacterium JSC-12].                                                  
330813051       -                       129     bacteria>proteobacteria>alphaproteobacteria     Candidatus Pelagibacter sp. IMCC9063                                hypothetical protein SAR11G3_00076 [Candidatus Pelagibacter sp. IMCC9063].                                          
220903429       -                       127     bacteria>proteobacteria>deltaproteobacteria     Desulfovibrio desulfuricans subsp. desulfuricans str. ATCC 27774    hypothetical protein Ddes_0143 [Desulfovibrio desulfuricans subsp. desulfuricans str. ATCC 27774].                  
478184245       -                       127     bacteria>proteobacteria>alphaproteobacteria     Octadecabacter antarcticus 307                                      hypothetical protein OAN307_c31470 [Octadecabacter antarcticus 307].                                                
493586885       -                       125     bacteria>actinobacteria                         Frankia sp. EUN1f                                                   hypothetical protein [Frankia sp. EUN1f].                                                                           
428205300       -                       120     bacteria>cyanobacteria                          Chroococcidiopsis thermalis PCC 7203                                group 1 glycosyl transferase [Chroococcidiopsis thermalis PCC 7203].                                                
435854887       -                       117     bacteria>firmicutes                             Halobacteroides halobius DSM 5150                                   flagellar protein FlaG [Halobacteroides halobius DSM 5150].                                                         
161527650       Nmar_0138               115     archaea                                         Nitrosopumilus maritimus SCM1                                       4'-phosphopantetheinyl transferase [Nitrosopumilus maritimus SCM1].                                                 
145297250       -                       113     bacteria>proteobacteria>gammaproteobacteria     Aeromonas salmonicida subsp. salmonicida A449                       hypothetical protein ASA_0145 [Aeromonas salmonicida subsp. salmonicida A449].                                      
302038186       NIDE2882                112     bacteria>nitrospirae                            Candidatus Nitrospira defluvii                                      hypothetical protein NIDE2882 [Candidatus Nitrospira defluvii].                                                     
497414763       -                       104     bacteria>firmicutes                             Selenomonas sp. F0473                                               hypothetical protein [Selenomonas sp. F0473].                                                                       
478184251       -                       99      bacteria>proteobacteria>alphaproteobacteria     Octadecabacter antarcticus 307                                      hypothetical protein OAN307_c31530 [Octadecabacter antarcticus 307].                                                
435854886       -                       98      bacteria>firmicutes                             Halobacteroides halobius DSM 5150                                   FlgN protein [Halobacteroides halobius DSM 5150].                                                                   
119382843       -                       91      bacteria>proteobacteria>alphaproteobacteria     Paracoccus denitrificans PD1222                                     hypothetical protein Pden_0086 [Paracoccus denitrificans PD1222].                                                   
498085639       -                       88      bacteria>proteobacteria>epsilonproteobacteria   Campylobacter fetus                                                 hypothetical protein, partial [Campylobacter fetus].                                                                
313672682       -                       86      bacteria>deferribacteres                        Calditerrivibrio nitroreducens DSM 19672                            hypothetical protein Calni_0719 [Calditerrivibrio nitroreducens DSM 19672].                                         
392413235       Desti_4964              82      bacteria>proteobacteria>deltaproteobacteria     Desulfomonile tiedjei DSM 6799                                      hypothetical protein Desti_4964 [Desulfomonile tiedjei DSM 6799].                                                   
495562979       -                       78      bacteria>aquificae                              Hydrogenivirga sp. 128-5-R1-1                                       acyl carrier protein [Hydrogenivirga sp. 128-5-R1-1].                                                               
227819573       NGR_b13400              75      bacteria>proteobacteria>alphaproteobacteria     Sinorhizobium fredii NGR234                                         hypothetical protein NGR_b13400 [Sinorhizobium fredii NGR234].                                                      
488939358       -                       74      bacteria>proteobacteria>epsilonproteobacteria   Campylobacter fetus                                                 acyl carrier protein [Campylobacter fetus].                                                                         
15895466        -                       73      bacteria>firmicutes                             Clostridium acetobutylicum ATCC 824                                 acyl carrier protein [Clostridium acetobutylicum ATCC 824].                                                         
489013678       -                       73      bacteria>proteobacteria>epsilonproteobacteria   Campylobacter jejuni                                                hypothetical protein [Campylobacter jejuni].                                                                        
491649255       -                       70      bacteria>proteobacteria>gammaproteobacteria     Grimontia hollisae                                                  hypothetical protein [Grimontia hollisae].                                                                          
495484979       -                       70      bacteria>proteobacteria>alphaproteobacteria     Roseobacter sp. SK209-2-6                                           hypothetical protein [Roseobacter sp. SK209-2-6].                                                                   
489715790       -                       58      bacteria>proteobacteria>alphaproteobacteria     Gluconacetobacter hansenii                                          hypothetical protein [Gluconacetobacter hansenii].                                                                  
494420211       -                       58      bacteria>planctomycetes                         planctomycete KSU-1                                                 hypothetical protein [planctomycete KSU-1].                                                                         
478184246       -                       56      bacteria>proteobacteria>alphaproteobacteria     Octadecabacter antarcticus 307                                      hypothetical protein OAN307_c31480 [Octadecabacter antarcticus 307].                                                
491495432       -                       55      bacteria>proteobacteria>gammaproteobacteria     Aeromonas diversa                                                   hypothetical protein [Aeromonas diversa].                                                                           
123968881       A9601_13481             52      bacteria>cyanobacteria                          Prochlorococcus marinus str. AS9601                                 hypothetical protein A9601_13481 [Prochlorococcus marinus str. AS9601].                                             
491162214       -                       51      bacteria>proteobacteria>epsilonproteobacteria   Helicobacter pullorum                                               hypothetical protein [Helicobacter pullorum].                                                                       
330813050       -                       49      bacteria>proteobacteria>alphaproteobacteria     Candidatus Pelagibacter sp. IMCC9063                                hypothetical protein SAR11G3_00075 [Candidatus Pelagibacter sp. IMCC9063].                                          
330813055       -                       49      bacteria>proteobacteria>alphaproteobacteria     Candidatus Pelagibacter sp. IMCC9063                                hypothetical protein SAR11G3_00080 [Candidatus Pelagibacter sp. IMCC9063].                                          
495572272       -                       48      archaea                                         Candidatus Nitrosopumilus salaria                                   hypothetical protein [Candidatus Nitrosopumilus salaria].                                                           
496114387       -                       48      bacteria>proteobacteria>alphaproteobacteria     Mesorhizobium alhagi                                                hypothetical protein [Mesorhizobium alhagi].                                                                        
170743096       -                       47      bacteria>proteobacteria>alphaproteobacteria     Methylobacterium sp. 4-46                                           hypothetical protein M446_4989 [Methylobacterium sp. 4-46].                                                         
220903434       -                       44      bacteria>proteobacteria>deltaproteobacteria     Desulfovibrio desulfuricans subsp. desulfuricans str. ATCC 27774    hypothetical protein Ddes_0148 [Desulfovibrio desulfuricans subsp. desulfuricans str. ATCC 27774].                  
494420199       -                       44      bacteria>planctomycetes                         planctomycete KSU-1                                                 hypothetical protein [planctomycete KSU-1].                                                                         
495672262       -                       42      bacteria>spirochaetes                           Leptospira sp. Fiocruz LV4135                                       hypothetical protein [Leptospira sp. Fiocruz LV4135].                                                               
494785792       -                       37      bacteria>proteobacteria>deltaproteobacteria     Desulfovibrio sp. A2                                                hypothetical protein [Desulfovibrio sp. A2].                                                                        
496320747       -                       34      bacteria>proteobacteria>alphaproteobacteria     Bradyrhizobium sp. ORS 375                                          Serine/threonine-protein kinase SMU1 (fragment) [Bradyrhizobium sp. ORS 375].                                       
46579796        -                       33      bacteria>proteobacteria>deltaproteobacteria     Desulfovibrio vulgaris str. Hildenborough                           hypothetical protein DVU1385 [Desulfovibrio vulgaris str. Hildenborough].                                           
493855153       -                       33      bacteria>proteobacteria>epsilonproteobacteria   Helicobacter winghamensis                                           predicted protein [Helicobacter winghamensis].                                                                      
117618974       -                       30      bacteria>proteobacteria>gammaproteobacteria     Aeromonas hydrophila subsp. hydrophila ATCC 7966                    hypothetical protein AHA_4184 [Aeromonas hydrophila subsp. hydrophila ATCC 7966].                                   


ORGANISM  Clostridium acetobutylicum ATCC 824    accession no is 15893298 gi is 15895463
.   cds                dir len   gi         gene     locus                pid                  product
.   2284462..2284848   -  128   15895460   .        CA_C2192             NP_348809.1          lactoylglutathione lyase
.   2284860..2286443   -  527   15895461   .        CA_C2193             NP_348810.1          hypothetical protein
.   2286457..2287479   -  340   15895462   .        CA_C2194             NP_348811.1          nucleoside-diphosphate sugar epimerase
--> 2287501..2288805   -  434   15895463   .        CA_C2195             NP_348812.1          aminopeptidase
.   2288822..2290456   -  544   15895464   .        CA_C2196             NP_348813.1          hypothetical protein
.   2290507..2291301   -  264   15895465   .        CA_C2197             NP_348814.1          aminoglycoside N3-acetyltransferase
.   2291317..2291538   -  73    15895466   acpA     CA_C2198             NP_348815.1          acyl carrier protein
---------------------------------------
ORGANISM  Chroococcidiopsis thermalis PCC 7203   accession no is 428205073 gi is 428205297
.   cds                dir len   gi         gene     locus                pid                  product
.   258063..259337     +  424   428205294  .        Chro_0223            YP_007089647.1       C-methyltransferase
.   259354..259896     +  180   428205295  .        Chro_0224            YP_007089648.1       dTDP-4-dehydrorhamnose 3,5-epimerase
.   260016..260828     +  270   428205296  .        Chro_0225            YP_007089649.1       putative nucleotidyl transferase
--> 261045..262403     +  452   428205297  .        Chro_0226            YP_007089650.1       hypothetical protein
.   262434..263438     +  334   428205298  .        Chro_0227            YP_007089651.1       NAD-dependent epimerase/dehydratase
.   263610..264386     +  258   428205299  .        Chro_0228            YP_007089652.1       LmbE family protein
.   264519..264881     +  120   428205300  .        Chro_0229            YP_007089653.1       group 1 glycosyl transferase
---------------------------------------
ORGANISM  planctomycete KSU-1    accession no is 386810659 gi is 494420205
.   cds                dir len   gi         gene     locus                pid                  product
.   562..696           +  44    494420199  .        KSU1_A0001           WP_007219895.1       hypothetical protein
.   671..1396          -  241   494420201  .        KSU1_A0002           WP_007219896.1       hypothetical protein
.   1412..2113         -  233   494420203  .        KSU1_A0003           WP_007219897.1       short-chain dehydrogenase
--> 2128..3420         -  430   494420205  .        KSU1_A0004           WP_007219898.1       peptidase M28
.   3488..4012         -  174   494420207  .        KSU1_A0005           WP_007219899.1       dTDP-4-dehydrorhamnose 3,5-epimerase
.   4009..5253         -  414   494420209  .        KSU1_A0006           WP_007219900.1       SAM-dependent methyltransferase
.   5545..5721         +  58    494420211  .        KSU1_A0007           WP_007219901.1       hypothetical protein
---------------------------------------
ORGANISM  Synechocystis sp. PCC 7509     accession no is 443312088 gi is 497318609
.   cds                dir len   gi         gene     locus                pid                  product
.   57565..58221       +  218   497318606  .        Syn7509DRAFT_00018060 WP_009632819.1       Sua5/YciO/YrdC/YwlC family protein
.   58226..59650       -  474   497318607  .        Syn7509DRAFT_00018070 WP_009632820.1       hypothetical protein
.   59814..60548       -  244   497318608  .        Syn7509DRAFT_00018080 WP_009632821.1       short-chain alcohol dehydrogenase
--> 60548..61876       -  442   497318609  .        Syn7509DRAFT_00018090 WP_009632822.1       hypothetical protein
.   61914..62702       -  262   497318610  .        Syn7509DRAFT_00018100 WP_009632823.1       dTDP-glucose pyrophosphorylase
.   62745..63674       -  309   497318611  .        Syn7509DRAFT_00018110 WP_009632824.1       hypothetical protein
.   63735..64616       -  293   497318612  .        Syn7509DRAFT_00018120 WP_009632825.1       putative glycosyltransferase
---------------------------------------
ORGANISM  Candidatus Kuenenia stuttgartiensis    accession no is 91199943 gi is 91200297
.   cds                dir len   gi         gene     locus                pid                  product
.   319370..320452     +  360   91200294   rfbG     kuste2591            CAJ73339.1           strongly similar to CDP-glucose 4,6-dehydratase
.   320449..321681     +  410   91200295   .        kuste2592            CAJ73340.1           conserved hypothetical protein
.   321724..322275     +  183   91200296   rfbC     kuste2593            CAJ73341.1           strongly similar to dTDP-4-dehydrorhamnose
--> 322304..323599     +  431   91200297   .        kuste2594            CAJ73342.1           conserved hypothetical protein
.   323748..324476     +  242   91200298   fabG     kuste2595            CAJ73343.1           similar to short chain oxidoreductase or oxoacyl
.   324649..325518     +  289   91200299   wzm      kuste2596            CAJ73344.1           similar to ABC-transporter involved in LPS
.   325922..327241     +  439   91200300   wzt      kuste2597            CAJ73345.1           similar to ATP-binding protein Wzt of
---------------------------------------
ORGANISM  Oscillatoriales cyanobacterium JSC-12  accession no is 411121062 gi is 497454472
.   cds                dir len   gi         gene     locus                pid                  product
.   4527239..4527640   +  133   497454469  .        OsccyDRAFT_4167      WP_009768667.1       putative membrane protein
.   4528242..4529312   +  356   497454470  .        OsccyDRAFT_4168      WP_009768668.1       CDP-glucose 4,6-dehydratase
.   4529353..4530639   +  428   497454471  .        OsccyDRAFT_4169      WP_009768669.1       methyltransferase family protein
--> 4530707..4532011   +  434   497454472  .        OsccyDRAFT_4170      WP_009768670.1       hypothetical protein
.   4532086..4532946   +  286   497454473  .        OsccyDRAFT_4171      WP_009768671.1       Nucleoside-diphosphate-sugar pyrophosphorylase
.   4533033..4533692   +  219   497454474  .        OsccyDRAFT_4172      WP_009768672.1       putative LmbE-like protein
.   4533783..4534988   +  401   497454475  .        OsccyDRAFT_4173      WP_009768673.1       glycosyltransferase
---------------------------------------
ORGANISM  Leptolyngbya sp. PCC 7375      accession no is 427415532 gi is 493565005
.   cds                dir len   gi         gene     locus                pid                  product
.   5874895..5875932   +  345   493565002  .        Lepto7375DRAFT_6329  WP_006518353.1       aldo/keto reductase, diketogulonate reductase
.   5875963..5876622   -  219   493565003  .        Lepto7375DRAFT_6330  WP_006518354.1       putative LmbE-like protein
.   5876646..5877473   -  275   493565004  .        Lepto7375DRAFT_6331  WP_006518355.1       Nucleoside-diphosphate-sugar pyrophosphorylase
--> 5877520..5878839   -  439   493565005  .        Lepto7375DRAFT_6332  WP_006518356.1       hypothetical protein
.   5879126..5880406   -  426   493565006  .        Lepto7375DRAFT_6333  WP_006518357.1       methyltransferase family protein
.   5881014..5882408   +  464   493565007  .        Lepto7375DRAFT_6335  WP_006518358.1       cytosine deaminase-like metal-dependent
.   5882486..5883046   +  186   493565008  .        Lepto7375DRAFT_6336  WP_006518359.1       hypothetical protein
---------------------------------------
ORGANISM  Candidatus Nitrosoarchaeum limnia SFB1         accession no is 329766772 gi is 494645157
.   cds                dir len   gi         gene     locus                pid                  product
.   1666011..1666730   -  239   494645154  .        Nlim_2011            WP_007403098.1       dehydrogenase
.   1667006..1667797   +  263   494645155  .        Nlim_2012            WP_007403099.1       acylneuraminate cytidylyltransferase
.   1667784..1668866   +  360   494645156  .        Nlim_2013            WP_007403100.1       glutamine--scyllo-inositol aminotransferase
--> 1668894..1670303   +  469   494645157  .        Nlim_2014            WP_007403101.1       peptidase M28
.   1670300..1671058   +  252   494645158  .        Nlim_2015            WP_007403102.1       aminoglycoside N3'-acetyltransferase
.   1671107..1671871   +  254   494645159  .        Nlim_2016            WP_007403103.1       dTDP-6-deoxy-L-hexose 3-O-methyltransferase
.   1671881..1672555   -  224   494645160  .        Nlim_2017            WP_007403104.1       Hypothetical protein
---------------------------------------
ORGANISM  Haliscomenobacter hydrossis DSM 1100   accession no is 332661999 gi is 332667364
.   cds                dir len   gi         gene     locus                pid                  product
.   6946437..6947090   +  217   332667361  .        Halhy_5451           YP_004450149.1       LmbE family protein
.   6947078..6948505   +  475   332667362  .        Halhy_5452           YP_004450150.1       glutamate-1-semialdehyde 2,1-aminomutase
.   6948547..6949317   +  256   332667363  .        Halhy_5453           YP_004450151.1       hypothetical protein
--> 6949332..6950609   +  425   332667364  .        Halhy_5454           YP_004450152.1       hypothetical protein
.   6950675..6953686   +  1003  332667365  .        Halhy_5455           YP_004450153.1       parallel beta-helix repeat-containing protein
.   6953790..6954908   +  372   332667366  .        Halhy_5456           YP_004450154.1       GDP-mannose 4,6-dehydratase
.   6954910..6955851   +  313   332667367  .        Halhy_5457           YP_004450155.1       GDP-L-fucose synthase
---------------------------------------
ORGANISM  Rivularia sp. PCC 7116         accession no is 427733619 gi is 427733974
.   cds                dir len   gi         gene     locus                pid                  product
.   447864..449414     -  516   427733971  .        Riv7116_0364         YP_007053515.1       multidrug resistance efflux pump
.   449551..452622     -  1023  427733972  .        Riv7116_0365         YP_007053516.1       bacteriocin-processing peptidase
.   452652..453074     -  140   427733973  .        Riv7116_0366         YP_007053517.1       hypothetical protein
--> 455469..456800     -  443   427733974  .        Riv7116_0367         YP_007053518.1       hypothetical protein
.   456819..458156     -  445   427733975  .        Riv7116_0368         YP_007053519.1       glutamate-1-semialdehyde aminotransferase
.   458211..458864     -  217   427733976  .        Riv7116_0369         YP_007053520.1       putative LmbE-like protein
.   458963..459754     -  263   427733977  .        Riv7116_0370         YP_007053521.1       Nucleoside-diphosphate-sugar pyrophosphorylase
---------------------------------------
ORGANISM  Streptomyces ipomoeae 91-03    accession no is 429199430 gi is 496680670
.   cds                dir len   gi         gene     locus                pid                  product
.   59924..61177       -  417   496680609  .        STRIP9103_07586      WP_009322807.1       polysaccharide pyruvyl transferase
.   61174..62121       -  315   496680530  .        STRIP9103_07587      WP_009322728.1       glycosyltransferase, group 2 family protein
.   62118..63278       -  386   496680635  .        STRIP9103_07588      WP_009322833.1       putative membrane protein
--> 63422..64729       -  435   496680670  .        STRIP9103_07589      WP_009322868.1       hypothetical protein
.   64717..65742       -  341   496680638  .        STRIP9103_07590      WP_009322836.1       NAD dependent epimerase/dehydratase family
.   65746..66393       -  215   496680680  .        STRIP9103_07591      WP_009322878.1       N-acetylglucosaminylphosphatidylinositol
.   66390..67184       -  264   496680554  .        STRIP9103_07592      WP_009322752.1       putative glucose-1-phosphate
---------------------------------------
ORGANISM  Fulvivirga imtechensis AK7     accession no is 441497931 gi is 497265634
.   cds                dir len   gi         gene     locus                pid                  product
.   20330..22762       +  810   497265631  .        C900_02440           WP_009579848.1       hypothetical protein
.   22770..23726       -  318   497265632  .        C900_02441           WP_009579849.1       glycosyl transferase, family 2
.   23735..24952       -  405   497265633  .        C900_02442           WP_009579850.1       glycosyl transferase, group 1
--> 24949..26292       -  447   497265634  .        C900_02443           WP_009579851.1       hypothetical protein
.   26311..27183       -  290   497265635  .        C900_02444           WP_009579852.1       hypothetical protein
.   27197..27751       -  184   497265636  .        C900_02445           WP_009579853.1       dTDP-4-dehydrorhamnose 3,5-epimerase
.   27765..28406       -  213   497265637  .        C900_02446           WP_009579854.1       hypothetical protein
---------------------------------------
ORGANISM  Streptomyces viridochromogenes Tue57   accession no is 443623256 gi is 490095231
.   cds                dir len   gi         gene     locus                pid                  product
.   169014..169820     +  268   490095228  .        STVIR_1803           WP_003997148.1       putative Transferase
.   169817..170464     +  215   490095229  .        STVIR_1804           WP_003997149.1       hypothetical protein
.   170468..171493     +  341   490095230  .        STVIR_1805           WP_003997150.1       putative Epimerase/dehydratase
--> 171505..172758     +  417   490095231  .        STVIR_1806           WP_003997151.1       hypothetical protein
.   172755..174053     +  432   490095232  .        STVIR_1807           WP_003997152.1       putative Integral membrane protein
.   174050..174997     +  315   490095233  .        STVIR_1808           WP_003997153.1       putative Glycosyl transferase
.   175015..176235     +  406   490095234  .        STVIR_1809           WP_003997154.1       putative Polysaccharide pyruvyl transferase
---------------------------------------
ORGANISM  Chamaesiphon minutus PCC 6605  accession no is 434384225 gi is 434389237
.   cds                dir len   gi         gene     locus                pid                  product
.   5740010..5741077   +  355   434389234  .        Cha6605_5432         YP_007099845.1       CDP-glucose 4,6-dehydratase
.   5741324..5742076   +  250   434389235  .        Cha6605_5433         YP_007099846.1       Macrocin-O-methyltransferase (TylF)
.   5742222..5743502   +  426   434389236  .        Cha6605_5434         YP_007099847.1       methyltransferase family protein
--> 5743509..5745449   +  646   434389237  .        Cha6605_5435         YP_007099848.1       dTDP-4-dehydrorhamnose 3,5-epimerase
.   5745457..5746344   +  295   434389238  .        Cha6605_5436         YP_007099849.1       Nucleoside-diphosphate-sugar pyrophosphorylase
.   5746370..5747020   +  216   434389239  .        Cha6605_5437         YP_007099850.1       putative LmbE-like protein
.   5747148..5747882   +  244   434389240  .        Cha6605_5438         YP_007099851.1       short-chain alcohol dehydrogenase
---------------------------------------
ORGANISM  Streptomyces chartreusis NRRL 12338    accession no is 381198808 gi is 497720898
.   cds                dir len   gi         gene     locus                pid                  product
.   340247..341455     -  402   497720892  .        SchaN1_010100007114  WP_010035076.1       membrane protein
.   341470..342417     -  315   497720893  .        SchaN1_010100007119  WP_010035077.1       glycosyl transferase
.   342414..343712     -  432   497720895  .        SchaN1_010100007124  WP_010035079.1       membrane protein
--> 343718..345025     -  435   497720898  .        SchaN1_010100007129  WP_010035082.1       peptidase M28
.   345013..346038     -  341   497720901  .        SchaN1_010100007134  WP_010035085.1       NAD-dependent dehydratase
.   346042..346692     -  216   497720903  .        SchaN1_010100007139  WP_010035087.1       GlcNAc-PI de-N-acetylase
.   346689..347483     -  264   497720904  .        SchaN1_010100007144  WP_010035088.1       glucose-1-phosphate cytidylyltransferase
---------------------------------------
ORGANISM  Streptomyces coelicolor A3(2)  accession no is 32141095 gi is 21218939
.   cds                dir len   gi         gene     locus                pid                  product
.   414494..415303     +  269   21218936   .        SCO0393              NP_624715.1          transferase
.   415300..415947     +  215   21218937   .        SCO0394              NP_624716.1          hypothetical protein
.   415951..416976     +  341   21218938   .        SCO0395              NP_624717.1          epimerase/dehydratase
--> 416973..418247     +  424   21218939   .        SCO0396              NP_624718.1          hypothetical protein
.   418253..419542     +  429   21218940   .        SCO0397              NP_624719.1          hypothetical protein
.   419539..420486     +  315   21218941   .        SCO0398              NP_624720.1          glycosyl transferase
.   420492..421715     +  407   21218942   .        SCO0399              NP_624721.1          hypothetical protein
---------------------------------------
ORGANISM  Streptomyces lividans TK24     accession no is 224581106 gi is 490076297
.   cds                dir len   gi         gene     locus                pid                  product
.   7923304..7924218   -  304   490076294  .        SSPG_07201           WP_003978466.1       conserved hypothetical protein
.   7924533..7925480   -  315   490076295  .        SSPG_07202           WP_003978467.1       glycosyl transferase
.   7925477..7926766   -  429   490076296  .        SSPG_07203           WP_003978468.1       integral membrane protein
--> 7926772..7928055   -  427   490076297  .        SSPG_07204           WP_003978469.1       peptidase M28
.   7928043..7929068   -  341   490076298  .        SSPG_07205           WP_003978470.1       epimerase/dehydratase
.   7929072..7929719   -  215   490076299  .        SSPG_07206           WP_003978471.1       GlcNAc-PI de-N-acetylase
.   7929716..7930525   -  269   490076300  .        SSPG_07207           WP_003978472.1       transferase
---------------------------------------
ORGANISM  Streptomyces himastatinicus ATCC 53653         accession no is 224581104 gi is 497405363
.   cds                dir len   gi         gene     locus                pid                  product
.   8822458..8823657   -  399   497405360  .        SSOG_07474           WP_009719558.1       membrane protein
.   8823654..8824610   -  318   497405361  .        SSOG_07475           WP_009719559.1       glycosyl transferase
.   8824607..8825905   -  432   497405362  .        SSOG_07476           WP_009719560.1       membrane protein
--> 8825902..8827185   -  427   497405363  .        SSOG_07477           WP_009719561.1       peptidase M28
.   8827173..8828198   -  341   497405364  .        SSOG_07478           WP_009719562.1       NAD-dependent dehydratase
.   8828202..8828849   -  215   497405365  .        SSOG_07479           WP_009719563.1       GlcNAc-PI de-N-acetylase
.   8828846..8829640   -  264   497405366  .        SSOG_07480           WP_009719564.1       glucose-1-phosphate cytidylyltransferase
---------------------------------------
ORGANISM  Streptomyces pristinaespiralis ATCC 25486      accession no is 297189896 gi is 491453109
.   cds                dir len   gi         gene     locus                pid                  product
.   1937170..>1937983  +  271   491453101  .        SSDG_06131           WP_005310884.1       transferase
.   <1938084..1938677  +  197   491453104  .        SSDG_06132           WP_005310887.1       GlcNAc-PI de-N-acetylase
.   1938681..1939706   +  341   491453107  .        SSDG_06133           WP_005310890.1       NAD-dependent dehydratase
--> 1939694..1940977   +  427   491453109  .        SSDG_06134           WP_005310892.1       peptidase M28
.   1940974..>1941241  +  89    491453110  .        SSDG_06135           WP_005310893.1       integral membrane protein
.   1942257..1943204   +  315   491453111  .        SSDG_06136           WP_005310894.1       glycosyl transferase
.   1943964..1944437   +  157   491453113  .        SSDG_06137           WP_005310896.1       conserved hypothetical protein
---------------------------------------
ORGANISM  Thermoplasmatales archaeon SCGC AB-540-F20     accession no is 472442292 gi is 495880031
.   cds                dir len   gi         gene     locus                pid                  product
--> 197..1495          -  432   495880031  .        MBGDF03_00724        WP_008604610.1       hypothetical protein
.   1584..2585         -  333   495880032  .        MBGDF03_00725        WP_008604611.1       sulfotransferase family protein
.   2748..3407         -  219   495880033  .        MBGDF03_00726        WP_008604612.1       hypothetical protein
.   3404..4171         -  255   495880034  .        MBGDF03_00727        WP_008604613.1       glycosyl transferase
---------------------------------------
ORGANISM  Saccharomonospora marina XMU15         accession no is 375092755 gi is 496443436
.   cds                dir len   gi         gene     locus                pid                  product
.   609671..610468     +  265   496443433  .        SacmaDRAFT_0587      WP_009152278.1       glucose-1-phosphate cytidylyltransferase
.   610423..611112     +  229   496443434  .        SacmaDRAFT_0588      WP_009152279.1       GlcNAc-PI de-N-acetylase
.   611126..612142     +  338   496443435  .        SacmaDRAFT_0589      WP_009152280.1       NAD-dependent dehydratase
--> 612139..613410     +  423   496443436  .        SacmaDRAFT_0590      WP_009152281.1       peptidase M28
.   613414..614685     +  423   496443437  .        SacmaDRAFT_0591      WP_009152282.1       membrane protein
.   614682..615638     +  318   496443438  .        SacmaDRAFT_0592      WP_009152283.1       glycosyl transferase
.   615635..616864     +  409   496443439  .        SacmaDRAFT_0593      WP_009152284.1       membrane protein
---------------------------------------
ORGANISM  Streptomyces lividans 1326     accession no is 511097820 gi is 511094632
.   cds                dir len   gi         gene     locus                pid                  product
.   362487..363296     +  269   490076300  .        SLI_0351             WP_003978472.1       transferase
.   363248..363940     +  230   511094631  .        SLI_0352             WP_016325101.1       hypothetical protein
.   363944..364969     +  341   490076298  .        SLI_0353             WP_003978470.1       epimerase/dehydratase
--> 364987..366240     +  417   511094632  .        SLI_0354             WP_016325102.1       hypothetical protein
.   366237..367535     +  432   511094633  .        SLI_0355             WP_016325103.1       putative integral membrane protein
.   367532..368479     +  315   490076295  .        SLI_0356             WP_003978467.1       glycosyl transferase
.   368512..369708     +  398   511094634  .        SLI_0357             WP_016325104.1       dTDP-4-dehydrorhamnose 3,5-epimerase
---------------------------------------
ORGANISM  Streptosporangium roseum DSM 43021     accession no is 271961609 gi is 271962209
.   cds                dir len   gi         gene     locus                pid                  product
.   644801..645595     +  264   271962206  .        Sros_0636            YP_003336402.1       glucose-1-phosphate cytidylyltransferase
.   645592..646269     +  225   271962207  .        Sros_0637            YP_003336403.1       deacetylase
.   646275..647318     +  347   271962208  .        Sros_0638            YP_003336404.1       nucleoside-diphosphate-sugar epimerase
--> 647308..648597     +  429   271962209  .        Sros_0639            YP_003336405.1       hypothetical protein
.   648594..649655     +  353   271962210  .        Sros_0640            YP_003336406.1       hypothetical protein
.   649717..651243     +  508   271962211  .        Sros_0641            YP_003336407.1       polysaccharide biosynthesis protein
.   651261..652181     +  306   271962212  .        Sros_0642            YP_003336408.1       cell wall biogenesis glycosyltransferase-like
---------------------------------------
ORGANISM  Streptomyces griseoflavus Tu4000       accession no is 224581108 gi is 491062542
.   cds                dir len   gi         gene     locus                pid                  product
.   1875276..1876085   +  269   491062533  .        SSRG_01365           WP_004924166.1       glucose-1-phosphate cytidylyltransferase
.   1876082..1876729   +  215   491062536  .        SSRG_01366           WP_004924169.1       GlcNAc-PI de-N-acetylase
.   1876733..1877758   +  341   491062539  .        SSRG_01367           WP_004924172.1       NAD-dependent dehydratase
--> 1877746..1879029   +  427   491062542  .        SSRG_01368           WP_004924175.1       peptidase M28
.   1879035..>1879905  +  290   491062544  .        SSRG_01369           WP_004924177.1       membrane protein
.   1880356..1881303   +  315   491062547  .        SSRG_01370           WP_004924180.1       glycosyl transferase
.   1881603..1882523   +  306   491062551  .        SSRG_01371           WP_004924184.1       membrane protein
---------------------------------------
ORGANISM  Amycolatopsis mediterranei U32         accession no is 300781937 gi is 300782496
.   cds                dir len   gi         gene     locus                pid                  product
.   573047..574231     -  394   300782493  .        AMED_0562            YP_003762784.1       hypothetical protein
.   574228..575172     -  314   300782494  .        AMED_0563            YP_003762785.1       glycosyl transferase family protein
.   575180..576505     -  441   300782495  .        AMED_0564            YP_003762786.1       integral membrane protein
--> 576511..577791     -  426   300782496  .        AMED_0565            YP_003762787.1       aminopeptidase-like protein
.   577791..578810     -  339   300782497  .        AMED_0566            YP_003762788.1       epimerase/dehydratase
.   578816..579463     -  215   300782498  .        AMED_0567            YP_003762789.1       LmbE family protein
.   579460..580251     -  263   300782499  rfbF     AMED_0568            YP_003762790.1       glucose-1-phosphate cytidylyltransferase
---------------------------------------
ORGANISM  Amycolatopsis vancoresmycina DSM 44592         accession no is 489169880 gi is 489169768
.   cds                dir len   gi         gene     locus                pid                  product
.   27934..28725       +  263   489169758  .        H480_14037           WP_003079338.1       glucose-1-phosphate cytidylyltransferase
.   28722..29369       +  215   489169761  .        H480_14042           WP_003079341.1       LmbE family protein
.   29374..30393       +  339   489169765  .        H480_14047           WP_003079345.1       epimerase/dehydratase
--> 30393..31667       +  424   489169768  .        H480_14052           WP_003079348.1       aminopeptidase-like protein
.   31664..32998       +  444   489169771  .        H480_14057           WP_003079351.1       integral membrane protein
.   33006..33950       +  314   489169775  .        H480_14062           WP_003079355.1       glycosyl transferase
.   33947..35131       +  394   489169777  .        H480_14067           WP_003079357.1       hypothetical protein
---------------------------------------
ORGANISM  Streptomyces viridochromogenes DSM 40736       accession no is 224581107 gi is 490092789
.   cds                dir len   gi         gene     locus                pid                  product
.   7956575..7957504   -  309   490092785  .        SSQG_07071           WP_003994705.1       polysaccharide pyruvyl transferase
.   7957807..7958772   -  321   490092787  .        SSQG_07072           WP_003994707.1       glycosyl transferase
.   7958769..7960058   -  429   490092788  .        SSQG_07073           WP_003994708.1       membrane protein
--> 7960064..7961338   -  424   490092789  .        SSQG_07074           WP_003994709.1       peptidase M28
.   7961335..7962360   -  341   490092790  .        SSQG_07075           WP_003994710.1       NAD-dependent dehydratase
.   7962364..7963011   -  215   490092791  .        SSQG_07076           WP_003994711.1       GlcNAc-PI de-N-acetylase
.   7963008..7963802   -  264   490092792  .        SSQG_07077           WP_003994712.1       glucose-1-phosphate cytidylyltransferase
---------------------------------------
ORGANISM  Streptomyces acidiscabies 84-104       accession no is 394839352 gi is 498046216
.   cds                dir len   gi         gene     locus                pid                  product
.   88702..89478       +  258   498046213  .        Saci8_010100045124   WP_010360369.1       glucose-1-phosphate cytidylyltransferase
.   89475..90122       +  215   498046214  .        Saci8_010100045129   WP_010360370.1       GlcNAc-PI de-N-acetylase
.   90125..91150       +  341   498046215  .        Saci8_010100045134   WP_010360371.1       NAD-dependent dehydratase
--> 91138..92415       +  425   498046216  .        Saci8_010100045139   WP_010360372.1       peptidase M28
.   92412..>93396      +  328   498046217  .        Saci8_010100045144   WP_010360373.1       hypothetical protein
---------------------------------------
ORGANISM  Candidatus Nitrospira defluvii         accession no is 302035394 gi is 302038189
.   cds                dir len   gi         gene     locus                pid                  product
.   2817202..2817540   -  112   302038186  .        NIDE2882             YP_003798508.1       hypothetical protein
.   2817628..2818557   -  309   302038187  .        NIDE2883             YP_003798509.1       putative dTDP-glucose 4,6-dehydratase
.   2818571..2819512   -  313   302038188  .        NIDE2884             YP_003798510.1       hypothetical protein
--> 2819670..2820932   -  420   302038189  .        NIDE2885             YP_003798511.1       hypothetical protein
.   2821019..2822287   -  422   302038190  .        NIDE2886             YP_003798512.1       putative methyltransferase
.   2822351..2823697   -  448   302038191  udg      NIDE2887             YP_003798513.1       UDP-glucose 6-dehydrogenase
.   2823727..2824860   -  377   302038192  .        NIDE2888             YP_003798514.1       NAD-dependent epimerase/dehydratase
---------------------------------------
ORGANISM  Sinorhizobium fredii HH103     accession no is 378762851 gi is 378763698
.   cds                dir len   gi         gene     locus                pid                  product
.   919025..919840     -  271   378763695  rfbF     SFHH103_05709        YP_005192311.1       glucose-1-phosphate cytidylyltransferase
.   919837..921132     -  431   378763696  .        SFHH103_05710        YP_005192312.1       hypothetical protein
.   921451..921990     +  179   378763697  rfbC     SFHH103_05711        YP_005192313.1       dTDP-4-dehydrorhamnose 3,5-epimerase
--> 922206..923528     -  440   378763698  .        SFHH103_05712        YP_005192314.1       hypothetical protein
.   923535..924593     -  352   378763699  .        SFHH103_05713        YP_005192315.1       putative epimerase/dehydratase
.   925194..926696     +  500   378763700  .        SFHH103_05714        YP_005192316.1       hypothetical protein
.   926764..927942     -  392   378763701  caiB     SFHH103_05715        YP_005192317.1       acyl-CoA transferase/carnitine dehydratase-like
---------------------------------------
ORGANISM  Streptomyces aurantiacus JA 4570       accession no is 514331389 gi is 514331411
.   cds                dir len   gi         gene     locus                pid                  product
.   20324..21505       -  393   514331408  .        STRAU_2633           EPH44193.1           putative Cell wall protein TIR4
.   21517..22473       -  318   514331409  .        STRAU_2634           EPH44194.1           hypothetical protein
.   22486..23796       -  436   514331410  .        STRAU_2635           EPH44195.1           hypothetical protein
--> 23798..25072       -  424   514331411  .        STRAU_2636           EPH44196.1           hypothetical protein
.   25069..26088       -  339   514331412  .        STRAU_2637           EPH44197.1           putative UDP-glucose 4-epimerase
.   26098..26703       -  201   514331413  .        STRAU_2638           EPH44198.1           hypothetical protein
.   26742..27539       -  265   514331414  .        STRAU_2639           EPH44199.1           putative glucose-1-phosphate
---------------------------------------
ORGANISM  Streptomyces coelicoflavus ZG0656      accession no is 418466260 gi is 494629408
.   cds                dir len   gi         gene     locus                pid                  product
.   <1..731            -  244   494629406  .        SMCF_64              WP_007387350.1       glycosyl transferase
.   728..2017          -  429   494629407  .        SMCF_65              WP_007387351.1       membrane protein
--> 2023..3297         -  424   494629408  .        SMCF_66              WP_007387352.1       peptidase M28
.   3294..4319         -  341   494629409  .        SMCF_67              WP_007387353.1       NAD-dependent dehydratase
.   4323..4970         -  215   494629410  .        SMCF_68              WP_007387354.1       GlcNAc-PI de-N-acetylase
.   4967..5776         -  269   494629411  .        SMCF_69              WP_007387355.1       glucose-1-phosphate cytidylyltransferase
---------------------------------------
ORGANISM  Streptomyces hygroscopicus subsp. jinggangensis 5008   accession no is 386836097 gi is 386843074
.   cds                dir len   gi         gene     locus                pid                  product
.   7964812..7966020   -  402   386843071  .        SHJG_6989            YP_006248129.1       hypothetical protein
.   7966032..7966979   -  315   386843072  .        SHJG_6990            YP_006248130.1       glycosyl transferase
.   7966976..7968304   -  442   386843073  .        SHJG_6991            YP_006248131.1       integral membrane protein
--> 7968301..7969575   -  424   386843074  .        SHJG_6992            YP_006248132.1       hypothetical protein
.   7969572..7970597   -  341   386843075  .        SHJG_6993            YP_006248133.1       epimerase/dehydratase
.   7970601..7971248   -  215   386843076  .        SHJG_6994            YP_006248134.1       hypothetical protein
.   7971245..7972039   -  264   386843077  .        SHJG_6995            YP_006248135.1       transferase
---------------------------------------
ORGANISM  Amycolatopsis orientalis HCCB10007     accession no is 506928554 gi is 506929128
.   cds                dir len   gi         gene     locus                pid                  product
.   591260..592447     -  395   506929125  .        AORI_0571            YP_008009563.1       hypothetical protein
.   592444..593394     -  316   506929126  .        AORI_0572            YP_008009564.1       glycosyl transferase
.   593391..594665     -  424   506929127  .        AORI_0573            YP_008009565.1       integral membrane protein
--> 594673..595947     -  424   506929128  .        AORI_0574            YP_008009566.1       aminopeptidase-like protein
.   595947..596969     -  340   506929129  .        AORI_0575            YP_008009567.1       epimerase/dehydratase
.   596975..597664     -  229   506929130  .        AORI_0576            YP_008009568.1       LmbE family protein
.   597625..598416     -  263   506929131  rfbF     AORI_0577            YP_008009569.1       glucose-1-phosphate cytidylyltransferase
---------------------------------------
ORGANISM  Amycolatopsis decaplanina DSM 44594    accession no is 458846142 gi is 494090127
.   cds                dir len   gi         gene     locus                pid                  product
.   562932..564119     -  395   494090124  .        H074_15332           WP_007030958.1       hypothetical protein
.   564116..565066     -  316   494090125  .        H074_15337           WP_007030959.1       glycosyl transferase
.   565063..566349     -  428   494090126  .        H074_15342           WP_007030960.1       integral membrane protein
--> 566357..567640     -  427   494090127  .        H074_15347           WP_007030961.1       aminopeptidase-like protein
.   567640..568662     -  340   494090128  .        H074_15352           WP_007030962.1       epimerase/dehydratase
.   568668..569321     -  217   494090129  .        H074_15357           WP_007030963.1       LmbE family protein
.   569318..570115     -  265   494090130  .        H074_15362           WP_007030964.1       glucose-1-phosphate cytidylyltransferase
---------------------------------------
ORGANISM  Hyphomicrobium denitrificans 1NES1     accession no is 488575046 gi is 488576444
.   cds                dir len   gi         gene     locus                pid                  product
.   1383656..1385113   +  485   488576441  .        HYPDE_29573          YP_007914088.1       exopolysaccharide exporter
.   1385216..1386232   +  338   488576442  .        HYPDE_29578          YP_007914089.1       hyaluronan synthase
.   1386229..1387143   +  304   488576443  .        HYPDE_29583          YP_007914090.1       glycosyl transferase family protein
--> 1387140..1388498   +  452   488576444  .        HYPDE_29588          YP_007914091.1       aminopeptidase
.   1388703..1390013   +  436   488576445  .        HYPDE_29593          YP_007914092.1       hypothetical protein
.   1390010..1390822   +  270   488576446  .        HYPDE_29598          YP_007914093.1       glucose-1-phosphate cytidylyltransferase
.   1390819..1391475   +  218   488576447  .        HYPDE_29603          YP_007914094.1       LmbE-like protein
---------------------------------------
ORGANISM  Sinorhizobium fredii NGR234    accession no is 227818258 gi is 227819572
.   cds                dir len   gi         gene     locus                pid                  product
.   1326881..1328068   +  395   227819569  .        NGR_b13360           YP_002823540.1       acyl-CoA transferase/carnitine dehydratase
.   1328197..1329630   -  477   227819570  .        NGR_b13370           YP_002823541.1       hypothetical protein
.   1330804..1331865   +  353   227819571  .        NGR_b13380           YP_002823542.1       UDP-glucose 4-epimerase
--> 1331914..1333215   +  433   227819572  .        NGR_b13390           YP_002823543.1       aminopeptidase
.   1333216..1333443   +  75    227819573  .        NGR_b13400           YP_002823544.1       hypothetical protein
.   1333870..1334409   -  179   227819574  rfbC     NGR_b13410           YP_002823545.1       dTDP-4-dehydrorhamnose 3,5-epimerase
.   1334698..1335993   +  431   227819575  .        NGR_b13420           YP_002823546.1       methyltransferase
---------------------------------------
ORGANISM  Streptomyces bingchenggensis BCW-1     accession no is 374982757 gi is 374992311
.   cds                dir len   gi         gene     locus                pid                  product
.   11368724..11369518 +  264   374992308  .        SBI_09554            YP_004967803.1       transferase
.   11369515..11370162 +  215   374992309  .        SBI_09555            YP_004967804.1       hypothetical protein
.   11370166..11371191 +  341   374992310  .        SBI_09556            YP_004967805.1       epimerase/dehydratase
--> 11371179..11372462 +  427   374992311  .        SBI_09557            YP_004967806.1       hypothetical protein
.   11372468..11373766 +  432   374992312  .        SBI_09558            YP_004967807.1       putative integral membrane protein
.   11373763..11374710 +  315   374992313  .        SBI_09559            YP_004967808.1       putative glycosyl transferase
.   11374707..11375984 +  425   374992314  .        SBI_09560            YP_004967809.1       hypothetical protein
---------------------------------------
ORGANISM  Amycolatopsis azurea DSM 43854         accession no is 451333632 gi is 491293953
.   cds                dir len   gi         gene     locus                pid                  product
.   108806..109354     -  182   491293949  .        C791_6144            WP_005151964.1       dTDP-4-dehydrorhamnose 3,5-epimerase
.   110535..111485     -  316   491293950  .        C791_6146            WP_005151965.1       Dolichol-phosphate mannosyltransferase
.   111482..112768     -  428   491293952  .        C791_6147            WP_005151967.1       hypothetical protein
--> 112776..114050     -  424   491293953  .        C791_6148            WP_005151968.1       hypothetical protein
.   114050..115066     -  338   491293957  .        C791_6149            WP_005151972.1       UDP-glucose 4-epimerase
.   115078..115731     -  217   491293958  .        C791_6150            WP_005151973.1       hypothetical protein
.   115728..116525     -  265   491293959  .        C791_6151            WP_005151974.1       Glucose-1-phosphate cytidylyltransferase
---------------------------------------
ORGANISM  Streptomyces clavuligerus ATCC 27064   accession no is 326336946 gi is 490054997
.   cds                dir len   gi         gene     locus                pid                  product
.   6665681..6666502   +  273   490055000  .        SclaA2_010100027231  WP_003957305.1       glucose-1-phosphate cytidylyltransferase
.   6666433..6667146   +  237   497684015  .        SclaA2_010100027236  WP_009998199.1       GlcNAc-PI de-N-acetylase
.   6667156..6668175   +  339   497684016  .        SclaA2_010100027241  WP_009998200.1       NAD-dependent dehydratase
--> 6668163..6669485   +  440   490054997  .        SclaA2_010100027246  WP_003957302.1       peptidase M28
.   6669491..6670813   +  440   497684017  .        SclaA2_010100027251  WP_009998201.1       membrane protein
.   6670810..6671766   +  318   490060562  .        SclaA2_010100027256  WP_003962817.1       glycosyl transferase
.   6671763..6673016   +  417   490060563  .        SclaA2_010100027261  WP_003962818.1       membrane protein
---------------------------------------
ORGANISM  Streptomyces clavuligerus ATCC 27064   accession no is 294810834 gi is 490060560
.   cds                dir len   gi         gene     locus                pid                  product
.   6686031..6686852   +  273   490055000  .        SCLAV_5655           WP_003957305.1       glucose-1-phosphate cytidylyltransferase
.   6686849..6687496   +  215   490054999  .        SCLAV_5656           WP_003957304.1       GlcNAc-PI de-N-acetylase
.   6687545..6688525   +  326   490060559  .        SCLAV_5657           WP_003962814.1       NAD-dependent dehydratase
--> 6688522..6689835   +  437   490060560  .        SCLAV_5658           WP_003962815.1       peptidase M28
.   6689832..6691163   +  443   490060561  .        SCLAV_5659           WP_003962816.1       membrane protein
.   6691160..6692116   +  318   490060562  .        SCLAV_5660           WP_003962817.1       glycosyl transferase
.   6692113..6693366   +  417   490060563  .        SCLAV_5661           WP_003962818.1       membrane protein
---------------------------------------
ORGANISM  Streptomyces gancidicus BKS 13-15      accession no is 458866635 gi is 493096431
.   cds                dir len   gi         gene     locus                pid                  product
.   8394..9599         -  401   493096427  .        H114_18506           WP_006133553.1       hypothetical protein
.   9611..10558        -  315   493096428  .        H114_18511           WP_006133554.1       glycosyl transferase family protein
.   10565..11884       -  439   493096430  .        H114_18516           WP_006133556.1       putative integral membrane protein
--> 11890..13164       -  424   493096431  .        H114_18521           WP_006133557.1       hypothetical protein
.   13161..14186       -  341   493096432  .        H114_18526           WP_006133558.1       epimerase/dehydratase
.   14191..14838       -  215   493096440  .        H114_18531           WP_006133561.1       hypothetical protein
.   14835..15635       -  266   493096442  .        H114_18536           WP_006133562.1       Glucose-1-phosphate cytidylyltransferase
---------------------------------------
ORGANISM  Streptomyces sp. C     accession no is 224581100 gi is 494472687
.   cds                dir len   gi         gene     locus                pid                  product
.   461526..462323     +  265   494472684  .        SSNG_00465           WP_007262162.1       glucose-1-phosphate cytidylyltransferase
.   462320..462967     +  215   494472685  .        SSNG_00466           WP_007262163.1       GlcNAc-PI de-N-acetylase
.   462971..463996     +  341   494472686  .        SSNG_00467           WP_007262164.1       NAD-dependent dehydratase
--> 463984..465267     +  427   494472687  .        SSNG_00468           WP_007262165.1       peptidase M28
.   465306..466601     +  431   494472688  .        SSNG_00469           WP_007262166.1       membrane protein
.   466598..467545     +  315   494472689  .        SSNG_00470           WP_007262167.1       glycosyl transferase
.   467860..468834     +  324   494472690  .        SSNG_00471           WP_007262168.1       conserved hypothetical protein
---------------------------------------
ORGANISM  Streptomyces scabiei 87.22     accession no is 290954631 gi is 290956841
.   cds                dir len   gi         gene     locus                pid                  product
.   2662910..2663704   +  264   290956838  .        SCAB_23461           YP_003488020.1       transferase
.   2663701..2664348   +  215   290956839  .        SCAB_23471           YP_003488021.1       hypothetical protein
.   2664352..2665377   +  341   290956840  .        SCAB_23481           YP_003488022.1       nucleotide sugar epimerase/dehydratase
--> 2665374..2666645   +  423   290956841  .        SCAB_23491           YP_003488023.1       hypothetical protein
.   2666642..2667940   +  432   290956842  .        SCAB_23501           YP_003488024.1       hypothetical protein
.   2667937..2668884   +  315   290956843  .        SCAB_23511           YP_003488025.1       glycosyl transferase family protein
.   2668917..2670143   +  408   290956844  .        SCAB_23521           YP_003488026.1       polymer biosynthesis protein
---------------------------------------
ORGANISM  Streptomyces venezuelae ATCC 10712     accession no is 408675720 gi is 408682903
.   cds                dir len   gi         gene     locus                pid                  product
.   7890343..7891593   -  416   408682900  .        SVEN_7182            YP_006882727.1       hypothetical protein
.   7891590..7892537   -  315   408682901  .        SVEN_7183            YP_006882728.1       glycosyl transferase
.   7892649..7893974   -  441   408682902  .        SVEN_7184            YP_006882729.1       putative integral membrane protein
--> 7893979..7895250   -  423   408682903  .        SVEN_7185            YP_006882730.1       hypothetical protein
.   7895247..7896227   -  326   408682904  .        SVEN_7186            YP_006882731.1       UDP-glucose 4-epimerase
.   7896276..7896923   -  215   408682905  .        SVEN_7187            YP_006882732.1       hypothetical protein
.   7896920..7897714   -  264   408682906  .        SVEN_7188            YP_006882733.1       Glucose-1-phosphate cytidylyltransferase
---------------------------------------
ORGANISM  Streptomyces sp. 139   accession no is 22657428 gi is 22657448
.   cds                dir len   gi         gene     locus                pid                  product
.   25152..25955       +  267   22657445   ste17    .                    AAN04242.1           putative transferase
.   25952..26599       +  215   22657446   ste18    .                    AAN04243.1           hypothetical protein Ste18
.   26604..27629       +  341   22657447   ste19    .                    AAN04244.1           putative epimerase/dehydratase
--> 27626..28900       +  424   22657448   ste20    .                    AAN04245.1           hypothetical protein Ste20
.   28897..30204       +  435   22657449   ste21    .                    AAN04246.1           putative integral membrane protein
.   30201..31148       +  315   22657450   ste22    .                    AAN04247.1           putative glycosyl transferase
---------------------------------------
ORGANISM  Streptomyces bottropensis ATCC 25435   accession no is 460103534 gi is 491624205
.   cds                dir len   gi         gene     locus                pid                  product
.   204184..205434     -  416   491624201  .        SBD_4874             WP_005481741.1       polymer biosynthesis protein
.   205431..206378     -  315   491624202  .        SBD_4875             WP_005481742.1       glycosyl transferase family protein
.   206375..207673     -  432   491624203  .        SBD_4876             WP_005481743.1       putative integral membrane protein
--> 207670..208950     -  426   491624205  .        SBD_4877             WP_005481745.1       hypothetical protein
.   208938..209963     -  341   491624207  .        SBD_4878             WP_005481747.1       nucleotide sugar epimerase/dehydratase
.   209967..210614     -  215   491624208  .        SBD_4879             WP_005481748.1       GlcNAc-PI de-N-acetylase
.   210611..211405     -  264   491624210  .        SBD_4881             WP_005481750.1       transferase
---------------------------------------
ORGANISM  Streptomyces violaceusniger Tu 4113    accession no is 345007964 gi is 345013056
.   cds                dir len   gi         gene     locus                pid                  product
.   6397538..6398332   +  264   345013053  .        Strvi_5610           YP_004815407.1       transferase
.   6398329..6398979   +  216   345013054  .        Strvi_5611           YP_004815408.1       LmbE family protein
.   6398983..6400008   +  341   345013055  .        Strvi_5612           YP_004815409.1       NAD-dependent epimerase/dehydratase
--> 6400005..6401318   +  437   345013056  .        Strvi_5613           YP_004815410.1       hypothetical protein
.   6401324..6402622   +  432   345013057  .        Strvi_5614           YP_004815411.1       hypothetical protein
.   6402619..6403566   +  315   345013058  .        Strvi_5615           YP_004815412.1       family 2 glycosyl transferase
.   6403563..6404864   +  433   345013059  .        Strvi_5616           YP_004815413.1       polysaccharide pyruvyl transferase
---------------------------------------
ORGANISM  Streptomyces tsukubaensis NRRL18488    accession no is 386381220 gi is 493388671
.   cds                dir len   gi         gene     locus                pid                  product
.   2550..3797         -  415   493388668  .        STSU_01385           WP_006344855.1       membrane protein
.   3794..4750         -  318   493388669  .        STSU_01390           WP_006344856.1       glycosyl transferase
.   4766..6052         -  428   493388670  .        STSU_01395           WP_006344857.1       membrane protein
--> 6058..7398         -  446   493388671  .        STSU_01400           WP_006344858.1       peptidase M28
.   7386..8411         -  341   493388672  .        STSU_01405           WP_006344859.1       NAD-dependent dehydratase
.   8415..9062         -  215   493388673  .        STSU_01410           WP_006344860.1       GlcNAc-PI de-N-acetylase
.   9059..9865         -  268   493388674  .        STSU_01415           WP_006344861.1       glucose-1-phosphate cytidylyltransferase
---------------------------------------
ORGANISM  Methylobacterium sp. 4-46      accession no is 170738367 gi is 170743093
.   cds                dir len   gi         gene     locus                pid                  product
.   5467009..5468658   -  549   170743090  .        M446_4983            YP_001771745.1       hypothetical protein
.   5469429..5470742   -  437   170743091  .        M446_4984            YP_001771746.1       O-antigen polymerase
.   5470934..5472118   -  394   170743092  .        M446_4985            YP_001771747.1       group 1 glycosyl transferase
--> 5472526..5473878   -  450   170743093  .        M446_4986            YP_001771748.1       hypothetical protein
.   5473984..5475279   -  431   170743094  .        M446_4987            YP_001771749.1       C-methyltransferase
.   5475587..5476204   -  205   170743095  .        M446_4988            YP_001771750.1       dTDP-4-dehydrorhamnose 3,5-epimerase
.   5476344..5476487   -  47    170743096  .        M446_4989            YP_001771751.1       hypothetical protein
---------------------------------------
ORGANISM  Streptomyces albulus CCRC 11814        accession no is 514430895 gi is 514430891
.   cds                dir len   gi         gene     locus                pid                  product
.   3237..4070         +  277   514430888  .        K530_02477           WP_016570728.1       transferase
.   4067..4714         +  215   514430889  .        K530_02482           WP_016570729.1       hypothetical protein
.   4718..5743         +  341   514430890  .        K530_02487           WP_016570730.1       putative epimerase/dehydratase
--> 5740..7014         +  424   514430891  .        K530_02492           WP_016570731.1       hypothetical protein
.   7020..8330         +  436   514430892  .        K530_02497           WP_016570732.1       putative integral membrane protein
.   8327..9274         +  315   514430893  .        K530_02502           WP_016570733.1       putative glycosyl transferase
.   9271..>9873        +  201   514430894  .        K530_02507           WP_016570734.1       polysaccharide pyruvyl transferase
---------------------------------------
ORGANISM  Streptomyces griseoaurantiacus M045    accession no is 329939928 gi is 493112922
.   cds                dir len   gi         gene     locus                pid                  product
.   181485..182717     -  410   493112917  .        SGM_4860             WP_006142690.1       membrane protein
.   182714..183661     -  315   493112919  .        SGM_4861             WP_006142691.1       glycosyl transferase
.   183669..184946     -  425   493112921  .        SGM_4862             WP_006142692.1       membrane protein
--> 184952..186265     -  437   493112922  .        SGM_4863             WP_006142693.1       peptidase M28
.   186262..187326     -  354   493112923  .        SGM_4864             WP_006142694.1       NAD-dependent dehydratase
.   187330..187977     -  215   493112924  .        SGM_4865             WP_006142695.1       GlcNAc-PI de-N-acetylase
.   187974..188768     -  264   493112926  .        SGM_4866             WP_006142696.1       glucose-1-phosphate cytidylyltransferase
---------------------------------------
ORGANISM  Streptomyces sp. HPH0547       accession no is 512676856 gi is 512668670
.   cds                dir len   gi         gene     locus                pid                  product
.   2305097..2306356   -  419   512668664  .        HMPREF1486_04450     WP_016471301.1       hypothetical protein
.   2306353..2307300   -  315   512668666  .        HMPREF1486_04451     WP_016471302.1       hypothetical protein
.   2307297..2308607   -  436   512668668  .        HMPREF1486_04452     WP_016471303.1       hypothetical protein
--> 2308613..2309926   -  437   512668670  .        HMPREF1486_04453     WP_016471304.1       hypothetical protein
.   2309923..2310948   -  341   512668672  .        HMPREF1486_04454     WP_016471305.1       hypothetical protein
.   2310952..2311599   -  215   512668674  .        HMPREF1486_04455     WP_016471306.1       hypothetical protein
.   2311596..2312426   -  276   512668676  .        HMPREF1486_04456     WP_016471307.1       glucose-1-phosphate cytidylyltransferase
---------------------------------------
ORGANISM  Agrobacterium sp. ATCC 31749   accession no is 335033952 gi is 493354837
.   cds                dir len   gi         gene     locus                pid                  product
.   131992..132804     -  270   493354834  rfbF     AGRO_1417            WP_006311449.1       glucose-1-phosphate cytidylyltransferase
.   132801..134093     -  430   493354835  .        AGRO_1418            WP_006311450.1       SAM-dependent methyltransferase
.   134398..134925     +  175   493354836  .        AGRO_1419            WP_006311451.1       dTDP-4-dehydrorhamnose 3,5-epimerase
--> 134930..136273     -  447   493354837  .        AGRO_1420            WP_006311452.1       aminopeptidase
.   136287..137357     -  356   493354838  .        AGRO_1421            WP_006311453.1       NAD-dependent dehydratase
.   137475..138878     -  467   493354839  hemL     AGRO_1422            WP_006311454.1       glutamate-1-semialdehyde 2,1-aminomutase
.   139094..139747     -  217   493354840  .        AGRO_1423            WP_006311455.1       two component response regulator
---------------------------------------
ORGANISM  Acidovorax delafieldii 2AN     accession no is 241763209 gi is 492263194
.   cds                dir len   gi         gene     locus                pid                  product
.   47792..48439       -  215   492263186  .        AcdelDRAFT_0543      WP_005793200.1       GlcNAc-PI de-N-acetylase
.   48436..49341       -  301   492263188  .        AcdelDRAFT_0544      WP_005793201.1       glycosyl transferase family 2
.   49395..50429       -  344   492263190  .        AcdelDRAFT_0545      WP_005793202.1       NAD-dependent dehydratase
--> 50458..51834       -  458   492263194  .        AcdelDRAFT_0546      WP_005793204.1       peptidase M28
.   51845..52687       -  280   492263195  .        AcdelDRAFT_0547      WP_005793205.1       hypothetical protein
.   52692..53729       -  345   492263197  .        AcdelDRAFT_0548      WP_005793206.1       hypothetical protein
.   53757..55271       -  504   492263200  .        AcdelDRAFT_0549      WP_005793207.1       polysaccharide biosynthesis protein
---------------------------------------
ORGANISM  Agrobacterium fabrum str. C58  accession no is 159185562 gi is 159186326
.   cds                dir len   gi         gene     locus                pid                  product
.   1972464..1973276   -  270   15890194   rfbF     Atu4797              NP_355866.1          glucose-1-phosphate cytidylyltransferase
.   1973273..1974565   -  430   15890193   .        Atu4798              NP_355865.1          hypothetical protein
.   1974870..1975397   +  175   159186325  .        Atu4799              NP_355864.2          dTDP-4-dehydrorhamnose 3,5-epimerase
--> 1975402..1976745   -  447   159186326  .        Atu4800              NP_355863.2          hypothetical protein
.   1976759..1977829   -  356   159186327  .        Atu4801              NP_355862.2          NAD-dependent epimerase/dehydratase
.   1977947..1979350   -  467   159186328  hemL     Atu4802              NP_355861.2          glutamate-1-semialdehyde 2,1-aminomutase
.   1979566..1980294   -  242   159186329  .        Atu4803              NP_355860.2          two component response regulator
---------------------------------------
ORGANISM  Mesorhizobium alhagi CCNWXJ12-2        accession no is 359793092 gi is 496114384
.   cds                dir len   gi         gene     locus                pid                  product
.   31742..32557       -  271   496114381  .        MAXJ12_26558         WP_008838888.1       glucose-1-phosphate cytidylyltransferase
.   32554..33849       -  431   496114382  .        MAXJ12_26563         WP_008838889.1       SAM-dependent methyltransferase
.   34205..34744       +  179   496114383  .        MAXJ12_26568         WP_008838890.1       dTDP-4-dehydrorhamnose 3,5-epimerase
--> 34741..36063       -  440   496114384  .        MAXJ12_26573         WP_008838891.1       aminopeptidase
.   36079..37140       -  353   496114385  .        MAXJ12_26578         WP_008838892.1       NAD-dependent dehydratase
.   37185..38555       -  456   496114386  .        MAXJ12_26583         WP_008838893.1       glutamate-1-semialdehyde 2,1-aminomutase
.   38942..39088       -  48    496114387  .        MAXJ12_26588         WP_008838894.1       hypothetical protein
---------------------------------------
ORGANISM  Agrobacterium tumefaciens 5A   accession no is 418409710 gi is 489613185
.   cds                dir len   gi         gene     locus                pid                  product
.   75383..76111       +  242   489613179  .        AT5A_21181           WP_003517620.1       regulator
.   76327..77730       +  467   489613181  .        AT5A_21186           WP_003517622.1       glutamate-1-semialdehyde 2,1-aminomutase
.   77848..78918       +  356   489613183  .        AT5A_21191           WP_003517624.1       NAD-dependent dehydratase
--> 78932..80275       +  447   489613185  .        AT5A_21196           WP_003517626.1       aminopeptidase
.   80280..80807       -  175   489613187  .        AT5A_21201           WP_003517628.1       dTDP-4-dehydrorhamnose 3,5-epimerase
.   81193..82407       +  404   489613190  .        AT5A_21206           WP_003517631.1       SAM-dependent methyltransferase
.   82404..83216       +  270   489613193  .        AT5A_21211           WP_003517634.1       glucose-1-phosphate cytidylyltransferase
---------------------------------------
ORGANISM  Agrobacterium sp. H13-3        accession no is 332715374 gi is 332715749
.   cds                dir len   gi         gene     locus                pid                  product
.   425649..426377     +  242   332715746  .        AGROH133_10198       YP_004443212.1       LuxR family two component transcriptional
.   426592..427995     +  467   332715747  .        AGROH133_10201       YP_004443213.1       glutamate-1-semialdehyde 2,1-aminomutase
.   428113..429183     +  356   332715748  .        AGROH133_10202       YP_004443214.1       UDP-glucose 4-epimerase
--> 429197..430540     +  447   332715749  .        AGROH133_10203       YP_004443215.1       hypothetical protein
.   430545..431072     -  175   332715750  .        AGROH133_10204       YP_004443216.1       dTDP-4-dehydrorhamnose 3,5-epimerase
.   431380..432672     +  430   332715751  .        AGROH133_10205       YP_004443217.1       C-methyltransferase
.   432669..433481     +  270   332715752  .        AGROH133_10206       YP_004443218.1       glucose-1-phosphate cytidylyltransferase
---------------------------------------
ORGANISM  Ochrobactrum anthropi ATCC 49188       accession no is 153010078 gi is 153010709
.   cds                dir len   gi         gene     locus                pid                  product
.   723887..725242     +  451   153010706  .        Oant_3385            YP_001371920.1       glutamate-1-semialdehyde 2,1-aminomutase
.   725239..726561     +  440   153010707  .        Oant_3386            YP_001371921.1       hypothetical protein
.   726682..727743     +  353   153010708  .        Oant_3387            YP_001371922.1       NAD-dependent epimerase/dehydratase
--> 727743..729062     +  439   153010709  .        Oant_3388            YP_001371923.1       hypothetical protein
.   729059..729583     -  174   153010710  .        Oant_3389            YP_001371924.1       dTDP-4-dehydrorhamnose 3,5-epimerase
.   729961..731223     +  420   153010711  .        Oant_3390            YP_001371925.1       C-methyltransferase
.   731227..732045     +  272   153010712  .        Oant_3391            YP_001371926.1       glucose-1-phosphate cytidylyltransferase
---------------------------------------
[truncated: 162,380 more chars]
